# Supplementary material for: Identification and validation of sRNAs in Edwardsiella tarda S08
Source: PLoS One. 2017 Mar 7;12(3):e0172783. doi: 10.1371/journal.pone.0172783 (PMC5340389; doi:10.1371/journal.pone.0172783)
Supplement: S2 File — (GZ) [file pone.0172783.s002.tar.gz]

Archive with 11 entries (10 files):
- ET_sRNA_target/ET_sRNA_5_target
- ET_sRNA_target
- ET_sRNA_target/ET_sRNA_6_target
- ET_sRNA_target/ET_sRNA_7_target
- ET_sRNA_target/ET_sRNA_8_target
- ET_sRNA_target/ET-sRNA-1_target
- ET_sRNA_target/ET_sRNA_9_target
- ET_sRNA_target/ET-sRNA-2_target
- ET_sRNA_target/ET_sRNA_3_target
- ET_sRNA_target/ET_sRNA_10_target
- ET_sRNA_target/ET_sRNA_4_target
