# Supplementary material for: Identification and validation of sRNAs in Edwardsiella tarda S08
Source: PLoS One. 2017 Mar 7;12(3):e0172783. doi: 10.1371/journal.pone.0172783 (PMC5340389; doi:10.1371/journal.pone.0172783)
Supplement: S2 File — (GZ) [file pone.0172783.s002.tar.gz › ET_sRNA_target/ET_sRNA_5_target]

****************************************
PROGRAM PARAMETERS

TargetRNA version:			2.01
Replicon:				Edwardsiella tarda EIB202 chromosome
NTs before start codon:			80
NTs after start codon:			20
Seed length:				7
sRNA conservation and accessibility:	true
sRNA window size:			13
mRNA structural accessibility:		true
Interaction region:			20
Filter size:				400
Single target:				-
File of candidate targets:		-
p-value:				0.05
****************************************


Rank	Gene	Synonym	Energy	Pvalue	sRNA_start	sRNA_stop	mRNA_start	mRNA_stop
1	mreC	ETAE_3136	-17.85	0.000	    246		    260		    -80		    -65
2	-	ETAE_2243	-13.56	0.002	    254		    268		    -79		    -64
3	appB	ETAE_2993	-11.74	0.009	    248		    268		    -35		    -16
4	dapE	ETAE_1106	-11.12	0.013	    238		    257		    3		    20
5	-	ETAE_3047	-10.57	0.017	    246		    261		    2		    18
6	-	ETAE_2333	-10.51	0.018	    245		    262		    -73		    -55
7	-	ETAE_3416	-10.23	0.021	    246		    263		    -76		    -58
8	frdA	ETAE_0338	-10.11	0.022	    249		    265		    -5		    16
9	-	ETAE_2362	-10.07	0.023	    246		    260		    -80		    -67
10	hemU	ETAE_1800	-10.05	0.023	    250		    262		    -13		    1
11	-	ETAE_2294	-9.2	0.034	    124		    140		    -20		    -4
12	-	ETAE_3201	-9.1	0.036	    246		    266		    -30		    -10
13	-	ETAE_3020	-8.36	0.049	    250		    265		    -53		    -39
14	-	ETAE_3168	-8.29	0.050	    274		    288		    -73		    -59

%%%%%%%%%%%%%%%%%%%%%%%%%%%%%%%%%%%%%%%%%%%%%%%%%%%%%%%%%%%%%%%%%%%%%%%%%%%%%%%%
mreC                                                                           1
	ET_sRNA_5	260	3' GCGUCGCGGC--CAGG 5'	246
	         		   ||||||||||  |||    
	mreC     	-80	5' CGCAGCGCCGACGUCG 3'	-65

Energy:			-17.85
p-value:		0.000
269140477 gene product:	cell wall structural complex MreBCD transmembrane component

%%%%%%%%%%%%%%%%%%%%%%%%%%%%%%%%%%%%%%%%%%%%%%%%%%%%%%%%%%%%%%%%%%%%%%%%%%%%%%%%
ETAE_2243                                                                      2
	ET_sRNA_5	268	3' UUGA-GGGCCGCGUCG 5'	254
	         		    ||| ||||||||||    
	ETAE_2243	-79	5' CACUCCCCGGCGCAGA 3'	-64

Energy:			-13.56
p-value:		0.002
269139588 gene product:	permease

%%%%%%%%%%%%%%%%%%%%%%%%%%%%%%%%%%%%%%%%%%%%%%%%%%%%%%%%%%%%%%%%%%%%%%%%%%%%%%%%
appB                                                                           3
	ET_sRNA_5	268	3' UUGAGGGCCGCGUCG-CGGCCA 5'	248
	         		   |||  |||||||||| |  ||    
	appB     	-35	5' AACAACCGGCGCAGCAG--GG- 3'	-16

Energy:			-11.74
p-value:		0.009
269140336 gene product:	cytochrome BD-II oxidase subunit II

%%%%%%%%%%%%%%%%%%%%%%%%%%%%%%%%%%%%%%%%%%%%%%%%%%%%%%%%%%%%%%%%%%%%%%%%%%%%%%%%
dapE                                                                           4
	ET_sRNA_5	257	3' GUCGCGGCCAGGAACAGGGC 5'	238
	         		    ||||:| ||||  ||||:    
	dapE     	3	5' GAGCGUCUGUCC-GGUCCU- 3'	20

Energy:			-11.12
p-value:		0.013
269138462 gene product:	succinyl-diaminopimelate desuccinylase

%%%%%%%%%%%%%%%%%%%%%%%%%%%%%%%%%%%%%%%%%%%%%%%%%%%%%%%%%%%%%%%%%%%%%%%%%%%%%%%%
ETAE_3047                                                                      5
	ET_sRNA_5	261	3' CCGCGUCGCGGCCAGG 5'	246
	         		   ||||| |||||||||    
	ETAE_3047	2	5' GGCGCUGCGCCGGUCA 3'	18

Energy:			-10.57
p-value:		0.017
269140390 gene product:	hypothetical protein

%%%%%%%%%%%%%%%%%%%%%%%%%%%%%%%%%%%%%%%%%%%%%%%%%%%%%%%%%%%%%%%%%%%%%%%%%%%%%%%%
ETAE_2333                                                                      6
	ET_sRNA_5	262	3' GCCGC-GUCGCGGCCAGGA 5'	245
	         		    | :| ||||||| ||||    
	ETAE_2333	-73	5' AGAUGUCAGCGCCCGUCCC 3'	-55

Energy:			-10.51
p-value:		0.018
269139678 gene product:	regulatory system sensor kinase

%%%%%%%%%%%%%%%%%%%%%%%%%%%%%%%%%%%%%%%%%%%%%%%%%%%%%%%%%%%%%%%%%%%%%%%%%%%%%%%%
ETAE_3416                                                                      7
	ET_sRNA_5	263	3' GGC-CGCGUCGCGGCCAGG 5'	246
	         		    || |: ||||||| |||    
	ETAE_3416	-76	5' ACGAGUACAGCGCCCGUCG 3'	-58

Energy:			-10.23
p-value:		0.021
269140757 gene product:	hypothetical protein

%%%%%%%%%%%%%%%%%%%%%%%%%%%%%%%%%%%%%%%%%%%%%%%%%%%%%%%%%%%%%%%%%%%%%%%%%%%%%%%%
frdA                                                                           8
	ET_sRNA_5	265	3' AGGGC--CGCGUC-GCG-GCC 5'	249
	         		    ||||  |||||| | : | |   
	frdA     	-5	5' ACCCGAUGCGCAGCCAUACCG 3'	16

Energy:			-10.11
p-value:		0.022
269137696 gene product:	fumarate reductase flavoprotein subunit

%%%%%%%%%%%%%%%%%%%%%%%%%%%%%%%%%%%%%%%%%%%%%%%%%%%%%%%%%%%%%%%%%%%%%%%%%%%%%%%%
ETAE_2362                                                                      9
	ET_sRNA_5	260	3' GCGUCGCGGCCAGG 5'	246
	         		   |||:|:|||||||    
	ETAE_2362	-80	5' CGCGGUGCCGGUCG 3'	-67

Energy:			-10.07
p-value:		0.023
269139707 gene product:	hydrogenase 2-specific chaperone

%%%%%%%%%%%%%%%%%%%%%%%%%%%%%%%%%%%%%%%%%%%%%%%%%%%%%%%%%%%%%%%%%%%%%%%%%%%%%%%%
hemU                                                                          10
	ET_sRNA_5	262	3' GCCGCGUCGC-GGC 5'	250
	         		    ||||||||| ||    
	hemU     	-13	5' AGGCGCAGCGACCA 3'	1

Energy:			-10.05
p-value:		0.023
269139147 gene product:	hemin transport system permease

%%%%%%%%%%%%%%%%%%%%%%%%%%%%%%%%%%%%%%%%%%%%%%%%%%%%%%%%%%%%%%%%%%%%%%%%%%%%%%%%
ETAE_2294                                                                     11
	ET_sRNA_5	140	3' CGCCCUUCAUUGUUAGA 5'	124
	         		   ||||||:||||||| |    
	ETAE_2294	-20	5' GCGGGAGGUAACAAACG 3'	-4

Energy:			-9.2
p-value:		0.034
269139639 gene product:	hypothetical protein

%%%%%%%%%%%%%%%%%%%%%%%%%%%%%%%%%%%%%%%%%%%%%%%%%%%%%%%%%%%%%%%%%%%%%%%%%%%%%%%%
ETAE_3201                                                                     12
	ET_sRNA_5	266	3' GAGGGCCGCGUCGCGGCCAGG 5'	246
	         		   :|: |  ||||||| ||||||   
	ETAE_3201	-30	5' UUUAC-UCGCAGCGACGGUCC 3'	-10

Energy:			-9.1
p-value:		0.036
269140542 gene product:	16S rRNA methyltransferase B

%%%%%%%%%%%%%%%%%%%%%%%%%%%%%%%%%%%%%%%%%%%%%%%%%%%%%%%%%%%%%%%%%%%%%%%%%%%%%%%%
ETAE_3020                                                                     13
	ET_sRNA_5	265	3' AGGGCCGCGUCGCGGC 5'	250
	         		    ||||||||: ||:|    
	ETAE_3020	-53	5' GCCCGGCGCGACGUC- 3'	-39

Energy:			-8.36
p-value:		0.049
269140363 gene product:	hypothetical protein

%%%%%%%%%%%%%%%%%%%%%%%%%%%%%%%%%%%%%%%%%%%%%%%%%%%%%%%%%%%%%%%%%%%%%%%%%%%%%%%%
ETAE_3168                                                                     14
	ET_sRNA_5	288	3' AGCUGUUCACGGCGC 5'	274
	         		    ||||| |||||||    
	ETAE_3168	-73	5' GCGACAUGUGCCGCA 3'	-59

Energy:			-8.29
p-value:		0.050
269140509 gene product:	chlorohydrolase/aminohydrolase
