# Supplementary material for: Identification and validation of sRNAs in Edwardsiella tarda S08
Source: PLoS One. 2017 Mar 7;12(3):e0172783. doi: 10.1371/journal.pone.0172783 (PMC5340389; doi:10.1371/journal.pone.0172783)
Supplement: S2 File — (GZ) [file pone.0172783.s002.tar.gz › ET_sRNA_target/ET_sRNA_6_target]

****************************************
PROGRAM PARAMETERS

TargetRNA version:			2.01
Replicon:				Edwardsiella tarda EIB202 chromosome
NTs before start codon:			80
NTs after start codon:			20
Seed length:				7
sRNA conservation and accessibility:	true
sRNA window size:			13
mRNA structural accessibility:		true
Interaction region:			20
Filter size:				400
Single target:				-
File of candidate targets:		-
p-value:				0.05
****************************************


Rank	Gene	Synonym	Energy	Pvalue	sRNA_start	sRNA_stop	mRNA_start	mRNA_stop
1	panF	ETAE_3148	-22.57	0.000	    265		    280		    -80		    -66
2	-	ETAE_3334	-22.39	0.000	    292		    310		    -80		    -65
3	sbmC	ETAE_1076	-19.75	0.000	    122		    141		    -11		    9
4	-	ETAE_2419	-19.03	0.000	    265		    280		    -77		    -63
5	-	ETAE_2706	-18.21	0.000	    268		    282		    -59		    -45
6	glpK	ETAE_3442	-16.43	0.000	    295		    315		    -20		    -1
7	-	ETAE_1193	-16.11	0.000	    245		    258		    -65		    -52
8	hscB	ETAE_2812	-16.03	0.000	    108		    122		    -24		    -10
9	-	ETAE_1752	-15.15	0.001	    162		    180		    2		    20
10	purA	ETAE_0358	-15.05	0.001	    232		    245		    -1		    13
11	acnB	ETAE_0665	-14.49	0.001	    38		    50		    -75		    -63
12	ubiC	ETAE_0216	-14.41	0.001	    2		    20		    -3		    15
13	-	ETAE_0723	-14.35	0.001	    53		    70		    2		    20
14	-	ETAE_0729	-14.25	0.001	    263		    277		    -10		    5
15	-	ETAE_2468	-14.22	0.001	    285		    299		    -49		    -35
16	guaD1	ETAE_0853	-14.16	0.001	    262		    280		    -14		    5
17	waaE	ETAE_0071	-13.8	0.002	    264		    278		    -25		    -12
18	-	ETAE_2522	-13.77	0.002	    292		    309		    -38		    -21
19	-	ETAE_0986	-13.39	0.003	    289		    304		    -69		    -53
20	mazG	ETAE_2713	-12.71	0.005	    55		    75		    -19		    1
21	-	ETAE_2481	-12.68	0.005	    2		    20		    -8		    11
22	-	ETAE_0484	-12.49	0.005	    261		    274		    -49		    -37
23	-	ETAE_1775	-12.03	0.007	    40		    55		    -68		    -54
24	-	ETAE_2946	-11.84	0.008	    46		    64		    -80		    -62
25	-	ETAE_3487	-11.7	0.009	    291		    308		    -77		    -59
26	groEL	ETAE_0314	-11.56	0.010	    248		    267		    -50		    -32
27	mreC	ETAE_3136	-11.06	0.013	    41		    57		    -6		    11
28	-	ETAE_1616	-10.95	0.014	    97		    110		    -51		    -38
29	-	ETAE_3325	-10.76	0.016	    1		    14		    -67		    -53
30	uxaB	ETAE_0437	-10.72	0.016	    266		    280		    -78		    -63
31	-	ETAE_1624	-10.63	0.017	    29		    49		    -52		    -32
32	fdhD	ETAE_3336	-10.57	0.017	    35		    50		    -46		    -31
33	mutH	ETAE_2884	-10.5	0.018	    268		    280		    -57		    -45
34	-	ETAE_0777	-10.44	0.019	    306		    318		    7		    19
35	-	ETAE_2038	-10.21	0.021	    6		    21		    -27		    -12
36	rnd	ETAE_1460	-10.18	0.021	    307		    322		    -51		    -36
37	-	ETAE_1787	-10.13	0.022	    255		    274		    -33		    -16
38	pyrB	ETAE_3125	-9.94	0.024	    288		    302		    3		    18
39	gltL	ETAE_2635	-9.9	0.025	    282		    297		    6		    20
40	-	ETAE_1925	-9.84	0.025	    268		    281		    1		    18
41	glpR1	ETAE_2538	-9.77	0.026	    85		    103		    -6		    13
42	-	ETAE_0498	-9.71	0.027	    283		    302		    -68		    -50
43	-	ETAE_0363	-9.4	0.031	    283		    301		    -27		    -8
44	fucU	ETAE_0288	-9.34	0.032	    54		    72		    -11		    6
45	-	ETAE_0903	-9.3	0.033	    266		    286		    -79		    -59
46	yicC	ETAE_0060	-8.6	0.044	    298		    308		    -61		    -51
47	tbpA	ETAE_0610	-8.57	0.045	    265		    280		    -50		    -35
48	uspA3	ETAE_3351	-8.49	0.046	    1		    11		    -76		    -66
49	-	ETAE_1577	-8.42	0.047	    137		    151		    -50		    -35

%%%%%%%%%%%%%%%%%%%%%%%%%%%%%%%%%%%%%%%%%%%%%%%%%%%%%%%%%%%%%%%%%%%%%%%%%%%%%%%%
panF                                                                           1
	ET_sRNA_6	280	3' CGGCGACGGUGAUGC 5'	265
	         		   ||:|||||||||:|    
	panF     	-80	5' GCUGCUGCCACUGCU 3'	-66

Energy:			-22.57
p-value:		0.000
269140489 gene product:	sodium/panthothenate symporter

%%%%%%%%%%%%%%%%%%%%%%%%%%%%%%%%%%%%%%%%%%%%%%%%%%%%%%%%%%%%%%%%%%%%%%%%%%%%%%%%
ETAE_3334                                                                      2
	ET_sRNA_6	310	3' AGGUCCUGCGGUUAGGGU 5'	292
	         		   |||  |||||| |||||    
	ETAE_3334	-80	5' UCC-CGACGCC-AUCCCC 3'	-65

Energy:			-22.39
p-value:		0.000
269140675 gene product:	hypothetical protein

%%%%%%%%%%%%%%%%%%%%%%%%%%%%%%%%%%%%%%%%%%%%%%%%%%%%%%%%%%%%%%%%%%%%%%%%%%%%%%%%
sbmC                                                                           3
	ET_sRNA_6	141	3' ACGGUUACCCAUACGCCCAA 5'	122
	         		    |  :|||||||||| |||    
	sbmC     	-11	5' AGAGGAUGGGUAUGCAGGUG 3'	9

Energy:			-19.75
p-value:		0.000
269138432 gene product:	DNA gyrase inhibitor

%%%%%%%%%%%%%%%%%%%%%%%%%%%%%%%%%%%%%%%%%%%%%%%%%%%%%%%%%%%%%%%%%%%%%%%%%%%%%%%%
ETAE_2419                                                                      4
	ET_sRNA_6	280	3' ACGGCGACGGUGAUGC 5'	265
	         		    ||||| |||:||:|    
	ETAE_2419	-77	5' CGCCGC-GCCGCUGCC 3'	-63

Energy:			-19.03
p-value:		0.000
269139764 gene product:	acid shock protein

%%%%%%%%%%%%%%%%%%%%%%%%%%%%%%%%%%%%%%%%%%%%%%%%%%%%%%%%%%%%%%%%%%%%%%%%%%%%%%%%
ETAE_2706                                                                      5
	ET_sRNA_6	282	3' CAACGGCGACGGUGA 5'	268
	         		    ||||||| |||:|    
	ETAE_2706	-59	5' AUUGCCGCCGCCGCC 3'	-45

Energy:			-18.21
p-value:		0.000
269140051 gene product:	thioredoxin

%%%%%%%%%%%%%%%%%%%%%%%%%%%%%%%%%%%%%%%%%%%%%%%%%%%%%%%%%%%%%%%%%%%%%%%%%%%%%%%%
glpK                                                                           6
	ET_sRNA_6	315	3' CGGGUAAGGUCCUGCGGUUAG 5'	295
	         		    ||||  |||||||  |:|||   
	glpK     	-20	5' ACCCA-ACCAGGACAACGAUC 3'	-1

Energy:			-16.43
p-value:		0.000
269140783 gene product:	glycerol kinase

%%%%%%%%%%%%%%%%%%%%%%%%%%%%%%%%%%%%%%%%%%%%%%%%%%%%%%%%%%%%%%%%%%%%%%%%%%%%%%%%
ETAE_1193                                                                      7
	ET_sRNA_6	258	3' GCGAGUGUUAAGGC 5'	245
	         		   :||||||||||||    
	ETAE_1193	-65	5' UGCUCACAAUUCCA 3'	-52

Energy:			-16.11
p-value:		0.000
269138547 gene product:	O-unit translocase (flippase)

%%%%%%%%%%%%%%%%%%%%%%%%%%%%%%%%%%%%%%%%%%%%%%%%%%%%%%%%%%%%%%%%%%%%%%%%%%%%%%%%
hscB                                                                           8
	ET_sRNA_6	122	3' AGCUAUGGUCGUAGA 5'	108
	         		    ||:||:|||||||    
	hscB     	-24	5' ACGGUAUCAGCAUCA 3'	-10

Energy:			-16.03
p-value:		0.000
269140155 gene product:	co-chaperone Hsc20

%%%%%%%%%%%%%%%%%%%%%%%%%%%%%%%%%%%%%%%%%%%%%%%%%%%%%%%%%%%%%%%%%%%%%%%%%%%%%%%%
ETAE_1752                                                                      9
	ET_sRNA_6	180	3' UCAUGAUGUCGCU-UCUCCA 5'	162
	         		    |||:|||||||| || ||    
	ETAE_1752	2	5' UGUAUUACAGCGAUAG-GGA 3'	20

Energy:			-15.15
p-value:		0.001
269139099 gene product:	hypothetical protein

%%%%%%%%%%%%%%%%%%%%%%%%%%%%%%%%%%%%%%%%%%%%%%%%%%%%%%%%%%%%%%%%%%%%%%%%%%%%%%%%
purA                                                                          10
	ET_sRNA_6	245	3' CUACCCGUUCUUGA 5'	232
	         		    ||||||||||||    
	purA     	-1	5' AAUGGGCAAGAACG 3'	13

Energy:			-15.05
p-value:		0.001
269137716 gene product:	adenylosuccinate synthase

%%%%%%%%%%%%%%%%%%%%%%%%%%%%%%%%%%%%%%%%%%%%%%%%%%%%%%%%%%%%%%%%%%%%%%%%%%%%%%%%
acnB                                                                          11
	ET_sRNA_6	50	3' ACCGCUACCCGAA 5'	38
	         		    |||||||||:|    
	acnB     	-75	5' AGGCGAUGGGUUA 3'	-63

Energy:			-14.49
p-value:		0.001
269138023 gene product:	bifunctional aconitate hydratase 2/2-methylisocitrate dehydratase

%%%%%%%%%%%%%%%%%%%%%%%%%%%%%%%%%%%%%%%%%%%%%%%%%%%%%%%%%%%%%%%%%%%%%%%%%%%%%%%%
ubiC                                                                          12
	ET_sRNA_6	20	3' CCGUCAC-UACCGUAGCGG 5'	2
	         		   || :||| ||||||| ||    
	ubiC     	-3	5' GG-GGUGUAUGGCAUGGCA 3'	15

Energy:			-14.41
p-value:		0.001
269137574 gene product:	chorismate pyruvate lyase

%%%%%%%%%%%%%%%%%%%%%%%%%%%%%%%%%%%%%%%%%%%%%%%%%%%%%%%%%%%%%%%%%%%%%%%%%%%%%%%%
ETAE_0723                                                                     13
	ET_sRNA_6	70	3' CUUGGUGUGUGU--UCGGGA 5'	53
	         		    :|::|||||||  |||||    
	ETAE_0723	2	5' UGAUUACACACAUCAGCCC- 3'	20

Energy:			-14.35
p-value:		0.001
269138079 gene product:	hypothetical protein

%%%%%%%%%%%%%%%%%%%%%%%%%%%%%%%%%%%%%%%%%%%%%%%%%%%%%%%%%%%%%%%%%%%%%%%%%%%%%%%%
ETAE_0729                                                                     14
	ET_sRNA_6	277	3' GCGACGGUGAUGCGA 5'	263
	         		    | ||||||||:|:    
	ETAE_0729	-10	5' AGGUGCCACUAUGUA 3'	5

Energy:			-14.25
p-value:		0.001
269138085 gene product:	hypothetical protein

%%%%%%%%%%%%%%%%%%%%%%%%%%%%%%%%%%%%%%%%%%%%%%%%%%%%%%%%%%%%%%%%%%%%%%%%%%%%%%%%
ETAE_2468                                                                     15
	ET_sRNA_6	299	3' GUUAGGGUCGUUGUC 5'	285
	         		    :|||:||||||||    
	ETAE_2468	-49	5' AGAUCUCAGCAACAA 3'	-35

Energy:			-14.22
p-value:		0.001
269139813 gene product:	hypothetical protein

%%%%%%%%%%%%%%%%%%%%%%%%%%%%%%%%%%%%%%%%%%%%%%%%%%%%%%%%%%%%%%%%%%%%%%%%%%%%%%%%
guaD1                                                                         16
	ET_sRNA_6	280	3' ACG-GCGACGGU-GAUGCGAG 5'	262
	         		    || | |||||| | |:|||    
	guaD1    	-14	5' CGCAC-CUGCCACCAAUGCU- 3'	5

Energy:			-14.16
p-value:		0.001
269138209 gene product:	guanine deaminase

%%%%%%%%%%%%%%%%%%%%%%%%%%%%%%%%%%%%%%%%%%%%%%%%%%%%%%%%%%%%%%%%%%%%%%%%%%%%%%%%
waaE                                                                          17
	ET_sRNA_6	278	3' GGCGACGGUGAUGCG 5'	264
	         		    | |||||||||||    
	waaE     	-25	5' AC-CUGCCACUACGG 3'	-12

Energy:			-13.8
p-value:		0.002
269137429 gene product:	cell wall biosynthesis glycosyltransferase

%%%%%%%%%%%%%%%%%%%%%%%%%%%%%%%%%%%%%%%%%%%%%%%%%%%%%%%%%%%%%%%%%%%%%%%%%%%%%%%%
ETAE_2522                                                                     18
	ET_sRNA_6	309	3' AGGU-CCUGCGGUUAGGGU 5'	292
	         		    |||  |||||| ||||:    
	ETAE_2522	-38	5' ACCAUAGACGCC-AUCCUU 3'	-21

Energy:			-13.77
p-value:		0.002
269139867 gene product:	HNH endonuclease

%%%%%%%%%%%%%%%%%%%%%%%%%%%%%%%%%%%%%%%%%%%%%%%%%%%%%%%%%%%%%%%%%%%%%%%%%%%%%%%%
ETAE_0986                                                                     19
	ET_sRNA_6	304	3' CUGC-GGUUAGGGUCGU 5'	289
	         		    :|| |||||||| ||    
	ETAE_0986	-69	5' CGCGCCCAAUCCCUGCC 3'	-53

Energy:			-13.39
p-value:		0.003
269138342 gene product:	major facilitator family transporter

%%%%%%%%%%%%%%%%%%%%%%%%%%%%%%%%%%%%%%%%%%%%%%%%%%%%%%%%%%%%%%%%%%%%%%%%%%%%%%%%
mazG                                                                          20
	ET_sRNA_6	75	3' AGCCUCUUGGUGUGUGUUCGG- 5'	55
	         		    | || :||||||| | ||||    
	mazG     	-19	5' ACCGAUGACCACAC-C-AGCCA 3'	1

Energy:			-12.71
p-value:		0.005
269140058 gene product:	nucleoside triphosphate pyrophosphohydrolase

%%%%%%%%%%%%%%%%%%%%%%%%%%%%%%%%%%%%%%%%%%%%%%%%%%%%%%%%%%%%%%%%%%%%%%%%%%%%%%%%
ETAE_2481                                                                     21
	ET_sRNA_6	20	3' UC-CGUCACUACCGUAGCGG 5'	2
	         		   :| |: | |||||||  ||    
	ETAE_2481	-8	5' GGAGU-GAGAUGGCAGAGCA 3'	11

Energy:			-12.68
p-value:		0.005
269139826 gene product:	methyltransferase

%%%%%%%%%%%%%%%%%%%%%%%%%%%%%%%%%%%%%%%%%%%%%%%%%%%%%%%%%%%%%%%%%%%%%%%%%%%%%%%%
ETAE_0484                                                                     22
	ET_sRNA_6	274	3' ACGGUGAUGCGAGA 5'	261
	         		    ||| ||||||||    
	ETAE_0484	-49	5' AGCC-CUACGCUCA 3'	-37

Energy:			-12.49
p-value:		0.005
269137842 gene product:	hypothetical protein

%%%%%%%%%%%%%%%%%%%%%%%%%%%%%%%%%%%%%%%%%%%%%%%%%%%%%%%%%%%%%%%%%%%%%%%%%%%%%%%%
ETAE_1775                                                                     23
	ET_sRNA_6	55	3' GGAAAACCGCUACCCG 5'	40
	         		    |   ||||||||||    
	ETAE_1775	-68	5' GC-GGUGGCGAUGGGA 3'	-54

Energy:			-12.03
p-value:		0.007
269139122 gene product:	hypothetical protein

%%%%%%%%%%%%%%%%%%%%%%%%%%%%%%%%%%%%%%%%%%%%%%%%%%%%%%%%%%%%%%%%%%%%%%%%%%%%%%%%
ETAE_2946                                                                     24
	ET_sRNA_6	64	3' GUGUGUUCGGGAAA-ACCGC 5'	46
	         		    |:|| :||||||| |||:    
	ETAE_2946	-80	5' GAUAC-GGCCCUUUCUGGUA 3'	-62

Energy:			-11.84
p-value:		0.008
269140289 gene product:	hypothetical protein

%%%%%%%%%%%%%%%%%%%%%%%%%%%%%%%%%%%%%%%%%%%%%%%%%%%%%%%%%%%%%%%%%%%%%%%%%%%%%%%%
ETAE_3487                                                                     25
	ET_sRNA_6	308	3' GGUC-CUGCGGUUAGGGUC- 5'	291
	         		    ||| |||||||: | |||    
	ETAE_3487	-77	5' ACAGAGACGCCAG-CGCAGC 3'	-59

Energy:			-11.7
p-value:		0.009
269140828 gene product:	hypothetical protein

%%%%%%%%%%%%%%%%%%%%%%%%%%%%%%%%%%%%%%%%%%%%%%%%%%%%%%%%%%%%%%%%%%%%%%%%%%%%%%%%
groEL                                                                         26
	ET_sRNA_6	267	3' UGCGAGAUCGCGAGUGUUAA 5'	248
	         		    |||  ||||||||:||||    
	groEL    	-50	5' CCGC-AUAGCGCUCGCAAUA 3'	-32

Energy:			-11.56
p-value:		0.010
269137672 gene product:	chaperonin GroEL (HSP60 family)

%%%%%%%%%%%%%%%%%%%%%%%%%%%%%%%%%%%%%%%%%%%%%%%%%%%%%%%%%%%%%%%%%%%%%%%%%%%%%%%%
mreC                                                                          27
	ET_sRNA_6	57	3' CGGGAAAACCGCUACCC 5'	41
	         		    :::||||||||:|||    
	mreC     	-6	5' CUUUUUUUGGCGGUGGU 3'	11

Energy:			-11.06
p-value:		0.013
269140477 gene product:	cell wall structural complex MreBCD transmembrane component

%%%%%%%%%%%%%%%%%%%%%%%%%%%%%%%%%%%%%%%%%%%%%%%%%%%%%%%%%%%%%%%%%%%%%%%%%%%%%%%%
ETAE_1616                                                                     28
	ET_sRNA_6	110	3' AGAGCAACUUGCGU 5'	97
	         		    |||||||:||||    
	ETAE_1616	-51	5' CCUCGUUGGACGCU 3'	-38

Energy:			-10.95
p-value:		0.014
269138967 gene product:	hypothetical protein

%%%%%%%%%%%%%%%%%%%%%%%%%%%%%%%%%%%%%%%%%%%%%%%%%%%%%%%%%%%%%%%%%%%%%%%%%%%%%%%%
ETAE_3325                                                                     29
	ET_sRNA_6	14	3' ACUACCGUAGCGG-G 5'	1
	         		    |||||||||||| :   
	ETAE_3325	-67	5' CGAUGGCAUCGCCUU 3'	-53

Energy:			-10.76
p-value:		0.016
269140666 gene product:	regulatory protein

%%%%%%%%%%%%%%%%%%%%%%%%%%%%%%%%%%%%%%%%%%%%%%%%%%%%%%%%%%%%%%%%%%%%%%%%%%%%%%%%
uxaB                                                                          30
	ET_sRNA_6	280	3' AC-GGCGACGGUGAUG 5'	266
	         		    | ||||||||:|||    
	uxaB     	-78	5' CGCCCGCUGCCGCUAA 3'	-63

Energy:			-10.72
p-value:		0.016
269137795 gene product:	altronate oxidoreductase

%%%%%%%%%%%%%%%%%%%%%%%%%%%%%%%%%%%%%%%%%%%%%%%%%%%%%%%%%%%%%%%%%%%%%%%%%%%%%%%%
ETAE_1624                                                                     31
	ET_sRNA_6	49	3' CCGCUACCCGAAAAACUCGAA 5'	29
	         		   ||||||||||||||||||| |   
	ETAE_1624	-52	5' GGCGAUGGGCUUUUUGAGC-U 3'	-32

Energy:			-10.63
p-value:		0.017
269138975 gene product:	hypothetical protein

%%%%%%%%%%%%%%%%%%%%%%%%%%%%%%%%%%%%%%%%%%%%%%%%%%%%%%%%%%%%%%%%%%%%%%%%%%%%%%%%
fdhD                                                                          32
	ET_sRNA_6	50	3' ACCGCUACCCGAAAAA 5'	35
	         		    |||||||||:||||    
	fdhD     	-46	5' AGGCGAUGGGUUUUUC 3'	-31

Energy:			-10.57
p-value:		0.017
269140677 gene product:	formate dehydrogenase accessory protein

%%%%%%%%%%%%%%%%%%%%%%%%%%%%%%%%%%%%%%%%%%%%%%%%%%%%%%%%%%%%%%%%%%%%%%%%%%%%%%%%
mutH                                                                          33
	ET_sRNA_6	280	3' ACGGCGACGGUGA 5'	268
	         		    |||||||:|:|    
	mutH     	-57	5' CGCCGCUGUCGCC 3'	-45

Energy:			-10.5
p-value:		0.018
269140227 gene product:	DNA mismatch repair protein

%%%%%%%%%%%%%%%%%%%%%%%%%%%%%%%%%%%%%%%%%%%%%%%%%%%%%%%%%%%%%%%%%%%%%%%%%%%%%%%%
ETAE_0777                                                                     34
	ET_sRNA_6	318	3' UGGCGGGUAAGGU 5'	306
	         		    ||||||||||::   
	ETAE_0777	7	5' UCCGCCCAUUCUG 3'	19

Energy:			-10.44
p-value:		0.019
269138133 gene product:	two-component system response regulator

%%%%%%%%%%%%%%%%%%%%%%%%%%%%%%%%%%%%%%%%%%%%%%%%%%%%%%%%%%%%%%%%%%%%%%%%%%%%%%%%
ETAE_2038                                                                     35
	ET_sRNA_6	21	3' UUCCGUCACUACCGUA 5'	6
	         		    ||| :|||||||:|    
	ETAE_2038	-27	5' CAGGGGGUGAUGGUAA 3'	-12

Energy:			-10.21
p-value:		0.021
269139385 gene product:	hypothetical protein

%%%%%%%%%%%%%%%%%%%%%%%%%%%%%%%%%%%%%%%%%%%%%%%%%%%%%%%%%%%%%%%%%%%%%%%%%%%%%%%%
rnd                                                                           36
	ET_sRNA_6	322	3' UUUUUGGCGGGUAAGG 5'	307
	         		    :|:|||||||:|||    
	rnd      	-51	5' CGAGACCGCCCGUUCA 3'	-36

Energy:			-10.18
p-value:		0.021
269138811 gene product:	ribonuclease D

%%%%%%%%%%%%%%%%%%%%%%%%%%%%%%%%%%%%%%%%%%%%%%%%%%%%%%%%%%%%%%%%%%%%%%%%%%%%%%%%
ETAE_1787                                                                     37
	ET_sRNA_6	274	3' ACGGUGAUGCGAGAUCGCGA 5'	255
	         		    ||| ||||||||  || |    
	ETAE_1787	-33	5' CGCCUCUACGCUC--GCACG 3'	-16

Energy:			-10.13
p-value:		0.022
269139134 gene product:	hypothetical protein

%%%%%%%%%%%%%%%%%%%%%%%%%%%%%%%%%%%%%%%%%%%%%%%%%%%%%%%%%%%%%%%%%%%%%%%%%%%%%%%%
pyrB                                                                          38
	ET_sRNA_6	302	3' GCGGUUAGGG-UCGUU 5'	288
	         		    |||||||||  |:|    
	pyrB     	3	5' GGCCAAUCCCUUGUAU 3'	18

Energy:			-9.94
p-value:		0.024
269140466 gene product:	aspartate carbamoyltransferase

%%%%%%%%%%%%%%%%%%%%%%%%%%%%%%%%%%%%%%%%%%%%%%%%%%%%%%%%%%%%%%%%%%%%%%%%%%%%%%%%
gltL                                                                          39
	ET_sRNA_6	297	3' UAGGGUCGUUGUCUAC 5'	282
	         		    |||| |||||||:|    
	gltL     	6	5' CUCCCUGCAACAGGU- 3'	20

Energy:			-9.9
p-value:		0.025
269139980 gene product:	glutamate-aspartate ABC transporter ATP-binding protein

%%%%%%%%%%%%%%%%%%%%%%%%%%%%%%%%%%%%%%%%%%%%%%%%%%%%%%%%%%%%%%%%%%%%%%%%%%%%%%%%
ETAE_1925                                                                     40
	ET_sRNA_6	281	3' AACGGCG----ACGGUGA 5'	268
	         		    ||||||    ||||:|    
	ETAE_1925	1	5' AUGCCGCGUUUUGCCGCC 3'	18

Energy:			-9.84
p-value:		0.025
269139272 gene product:	hypothetical protein

%%%%%%%%%%%%%%%%%%%%%%%%%%%%%%%%%%%%%%%%%%%%%%%%%%%%%%%%%%%%%%%%%%%%%%%%%%%%%%%%
glpR1                                                                         41
	ET_sRNA_6	103	3' CUUGCGUACCUUUAGAUGC 5'	85
	         		    ::||||||||||||| |    
	glpR1    	-6	5' AGGCGCAUGGAAAUCUUCA 3'	13

Energy:			-9.77
p-value:		0.026
269139883 gene product:	transcriptional regulator

%%%%%%%%%%%%%%%%%%%%%%%%%%%%%%%%%%%%%%%%%%%%%%%%%%%%%%%%%%%%%%%%%%%%%%%%%%%%%%%%
ETAE_0498                                                                     42
	ET_sRNA_6	302	3' GCGGUUAGGGUCGUUG-UCUA 5'	283
	         		   :||| :||||||| :| |||    
	ETAE_0498	-68	5' UGCC-GUCCCAGCUGCAAGA- 3'	-50

Energy:			-9.71
p-value:		0.027
269137856 gene product:	ABC transporter-like protein

%%%%%%%%%%%%%%%%%%%%%%%%%%%%%%%%%%%%%%%%%%%%%%%%%%%%%%%%%%%%%%%%%%%%%%%%%%%%%%%%
ETAE_0363                                                                     43
	ET_sRNA_6	301	3' CGG-UUAGGGUC-GUUGUCUA 5'	283
	         		    ||   |||||| ||||:||    
	ETAE_0363	-27	5' UCCUUUUCCCAGCCAACGGA- 3'	-8

Energy:			-9.4
p-value:		0.031
269137721 gene product:	hypothetical protein

%%%%%%%%%%%%%%%%%%%%%%%%%%%%%%%%%%%%%%%%%%%%%%%%%%%%%%%%%%%%%%%%%%%%%%%%%%%%%%%%
fucU                                                                          44
	ET_sRNA_6	72	3' CUCUUGGUGUGUGUUCGGG 5'	54
	         		    :||:|||||||:  ||:    
	fucU     	-11	5' AGGAGCCACACAU--GCUG 3'	6

Energy:			-9.34
p-value:		0.032
269137646 gene product:	fucose dissimilation pathway protein FucU

%%%%%%%%%%%%%%%%%%%%%%%%%%%%%%%%%%%%%%%%%%%%%%%%%%%%%%%%%%%%%%%%%%%%%%%%%%%%%%%%
ETAE_0903                                                                     45
	ET_sRNA_6	286	3' UCUACAACGGCGACGGUGAUG 5'	266
	         		    ||   |||||||||::|||:   
	ETAE_0903	-79	5' CGACCCUGCCGCUGCUGCUAU 3'	-59

Energy:			-9.3
p-value:		0.033
269138259 gene product:	hypothetical protein

%%%%%%%%%%%%%%%%%%%%%%%%%%%%%%%%%%%%%%%%%%%%%%%%%%%%%%%%%%%%%%%%%%%%%%%%%%%%%%%%
yicC                                                                          46
	ET_sRNA_6	308	3' GGUCCUGCGGU 5'	298
	         		    |||||||||:   
	yicC     	-61	5' GCAGGACGCCG 3'	-51

Energy:			-8.6
p-value:		0.044
269137418 gene product:	hypothetical protein

%%%%%%%%%%%%%%%%%%%%%%%%%%%%%%%%%%%%%%%%%%%%%%%%%%%%%%%%%%%%%%%%%%%%%%%%%%%%%%%%
tbpA                                                                          47
	ET_sRNA_6	280	3' AC-GGCGACGGUGAUGC 5'	265
	         		    | |||||||::|| |    
	tbpA     	-50	5' AGCCCGCUGCUGCU-CA 3'	-35

Energy:			-8.57
p-value:		0.045
269137968 gene product:	thiamin transporter substrate binding subunit

%%%%%%%%%%%%%%%%%%%%%%%%%%%%%%%%%%%%%%%%%%%%%%%%%%%%%%%%%%%%%%%%%%%%%%%%%%%%%%%%
uspA3                                                                         48
	ET_sRNA_6	11	3' ACCGUAGCGGG 5'	1
	         		    |||||||||    
	uspA3    	-76	5' AGGCAUCGCCA 3'	-66

Energy:			-8.49
p-value:		0.046
269140692 gene product:	universal stress protein A

%%%%%%%%%%%%%%%%%%%%%%%%%%%%%%%%%%%%%%%%%%%%%%%%%%%%%%%%%%%%%%%%%%%%%%%%%%%%%%%%
ETAE_1577                                                                     49
	ET_sRNA_6	151	3' CAGCUAGUC-AACGGU 5'	137
	         		    |||||||| |||||    
	ETAE_1577	-50	5' UUCGAUCAGUUUGCCC 3'	-35

Energy:			-8.42
p-value:		0.047
269138928 gene product:	ABC transporter ATPase
