# Supplementary material for: Identification and validation of sRNAs in Edwardsiella tarda S08
Source: PLoS One. 2017 Mar 7;12(3):e0172783. doi: 10.1371/journal.pone.0172783 (PMC5340389; doi:10.1371/journal.pone.0172783)
Supplement: S2 File — (GZ) [file pone.0172783.s002.tar.gz › ET_sRNA_target/ET_sRNA_7_target]

****************************************
PROGRAM PARAMETERS

TargetRNA version:			2.01
Replicon:				Edwardsiella tarda EIB202 chromosome
NTs before start codon:			80
NTs after start codon:			20
Seed length:				7
sRNA conservation and accessibility:	true
sRNA window size:			13
mRNA structural accessibility:		true
Interaction region:			20
Filter size:				400
Single target:				-
File of candidate targets:		-
p-value:				0.05
****************************************


Rank	Gene	Synonym	Energy	Pvalue	sRNA_start	sRNA_stop	mRNA_start	mRNA_stop
1	-	ETAE_2549	-21.85	0.000	    12		    26		    -80		    -67
2	ttrB	ETAE_1647	-21.21	0.000	    146		    164		    -12		    7
3	lolB	ETAE_1404	-20.07	0.000	    323		    334		    -78		    -67
4	-	ETAE_3550	-17.85	0.000	    136		    155		    1		    19
5	-	ETAE_0965	-17.82	0.000	    326		    338		    -65		    -53
6	-	ETAE_0480	-16.87	0.000	    140		    160		    -3		    18
7	-	ETAE_0496	-16.54	0.000	    140		    155		    -3		    13
8	-	ETAE_1818	-16.38	0.000	    30		    50		    -51		    -31
9	waaE	ETAE_0071	-15.91	0.000	    323		    337		    -2		    12
10	mgsA	ETAE_1275	-15.44	0.000	    322		    340		    2		    19
11	-	ETAE_2188	-15.38	0.000	    319		    335		    -77		    -61
12	cspH	ETAE_1305	-14.38	0.001	    70		    85		    -57		    -42
13	-	ETAE_3426	-12.89	0.004	    318		    331		    -46		    -34
14	kdpC	ETAE_2602	-12.8	0.004	    129		    146		    -61		    -44
15	-	ETAE_3398	-12.8	0.004	    324		    337		    -2		    13
16	dsdA	ETAE_0848	-12.29	0.006	    73		    88		    -74		    -59
17	-	ETAE_2695	-11.69	0.009	    140		    154		    3		    16
18	ygdP	ETAE_2882	-11.68	0.009	    147		    164		    -57		    -39
19	-	ETAE_1570	-11.49	0.010	    140		    159		    -56		    -36
20	-	ETAE_2703	-11.26	0.012	    326		    341		    -30		    -14
21	-	ETAE_2683	-11.19	0.012	    234		    253		    -63		    -43
22	-	ETAE_0701	-11.15	0.013	    326		    342		    -7		    10
23	ytfE	ETAE_0372	-11.06	0.013	    319		    336		    1		    19
24	proC	ETAE_3400	-10.65	0.017	    277		    287		    -17		    -7
25	pabC	ETAE_2096	-10.14	0.022	    112		    125		    -26		    -13
26	mutS	ETAE_2872	-10.14	0.022	    322		    337		    -2		    14
27	-	ETAE_2522	-9.76	0.026	    299		    315		    -58		    -41
28	recR	ETAE_1022	-9.6	0.028	    308		    327		    -74		    -57
29	-	ETAE_1125	-9.26	0.033	    361		    378		    -54		    -34
30	-	ETAE_0514	-8.96	0.038	    238		    255		    -76		    -58
31	rpoH	ETAE_3326	-8.6	0.044	    113		    124		    -34		    -23
32	-	ETAE_3281	-8.47	0.046	    276		    286		    -73		    -63
33	-	ETAE_0569	-8.33	0.049	    112		    126		    -67		    -53

%%%%%%%%%%%%%%%%%%%%%%%%%%%%%%%%%%%%%%%%%%%%%%%%%%%%%%%%%%%%%%%%%%%%%%%%%%%%%%%%
ETAE_2549                                                                      1
	ET_sRNA_7	26	3' CGCCGGAUGGAUCG 5'	12
	         		   |||||||||||:|    
	ETAE_2549	-80	5' GCGGCCUACCUGGA 3'	-67

Energy:			-21.85
p-value:		0.000
269139894 gene product:	hypothetical protein

%%%%%%%%%%%%%%%%%%%%%%%%%%%%%%%%%%%%%%%%%%%%%%%%%%%%%%%%%%%%%%%%%%%%%%%%%%%%%%%%
ttrB                                                                           2
	ET_sRNA_7	164	3' GCCAGCUCACACUAUGUCG 5'	146
	         		    ||  |||||||||:|||    
	ttrB     	-12	5' GGGGAGAGUGUGAUGCAGG 3'	7

Energy:			-21.21
p-value:		0.000
269138998 gene product:	tetrathionate reductase subunit B

%%%%%%%%%%%%%%%%%%%%%%%%%%%%%%%%%%%%%%%%%%%%%%%%%%%%%%%%%%%%%%%%%%%%%%%%%%%%%%%%
lolB                                                                           3
	ET_sRNA_7	334	3' ACUGGUGGCGCU 5'	323
	         		    ||||||||||    
	lolB     	-78	5' AGACCACCGCGC 3'	-67

Energy:			-20.07
p-value:		0.000
269138755 gene product:	outer membrane lipoprotein

%%%%%%%%%%%%%%%%%%%%%%%%%%%%%%%%%%%%%%%%%%%%%%%%%%%%%%%%%%%%%%%%%%%%%%%%%%%%%%%%
ETAE_3550                                                                      4
	ET_sRNA_7	155	3' CACUAUGUCGAGU-GGCUAGA 5'	136
	         		    |||| ||||||| |||| |    
	ETAE_3550	1	5' AUGAU-CAGCUCAUCCGA-CA 3'	19

Energy:			-17.85
p-value:		0.000
269140891 gene product:	hypothetical protein

%%%%%%%%%%%%%%%%%%%%%%%%%%%%%%%%%%%%%%%%%%%%%%%%%%%%%%%%%%%%%%%%%%%%%%%%%%%%%%%%
ETAE_0965                                                                      5
	ET_sRNA_7	338	3' CCGUACUGGUGGC 5'	326
	         		    |||||||||||    
	ETAE_0965	-65	5' AGCAUGACCACCU 3'	-53

Energy:			-17.82
p-value:		0.000
269138321 gene product:	hypothetical protein

%%%%%%%%%%%%%%%%%%%%%%%%%%%%%%%%%%%%%%%%%%%%%%%%%%%%%%%%%%%%%%%%%%%%%%%%%%%%%%%%
ETAE_0480                                                                      6
	ET_sRNA_7	160	3' GCUCACACUAUGUCGAGUGGC 5'	140
	         		    ||||| |||||||  :||||   
	ETAE_0480	-3	5' AGAGUGGGAUACAGAAUACCG 3'	18

Energy:			-16.87
p-value:		0.000
269137838 gene product:	alpha/beta hydrolase superfamily esterase

%%%%%%%%%%%%%%%%%%%%%%%%%%%%%%%%%%%%%%%%%%%%%%%%%%%%%%%%%%%%%%%%%%%%%%%%%%%%%%%%
ETAE_0496                                                                      7
	ET_sRNA_7	155	3' CACUAUGUCGAGUGGC 5'	140
	         		    ||||:||||||| |    
	ETAE_0496	-3	5' AUGAUGCAGCUCAACA 3'	13

Energy:			-16.54
p-value:		0.000
269137854 gene product:	sigma(54) modulation protein

%%%%%%%%%%%%%%%%%%%%%%%%%%%%%%%%%%%%%%%%%%%%%%%%%%%%%%%%%%%%%%%%%%%%%%%%%%%%%%%%
ETAE_1818                                                                      8
	ET_sRNA_7	50	3' CAACACCGCAUGCGAACGAUA 5'	30
	         		   |||||||||||||||||||||   
	ETAE_1818	-51	5' GUUGUGGCGUACGCUUGCUAU 3'	-31

Energy:			-16.38
p-value:		0.000
269139165 gene product:	hypothetical protein

%%%%%%%%%%%%%%%%%%%%%%%%%%%%%%%%%%%%%%%%%%%%%%%%%%%%%%%%%%%%%%%%%%%%%%%%%%%%%%%%
waaE                                                                           9
	ET_sRNA_7	337	3' CGUACUGGUGGCGCU 5'	323
	         		    |||| ||||||||    
	waaE     	-2	5' CCAUG-CCACCGCGC 3'	12

Energy:			-15.91
p-value:		0.000
269137429 gene product:	cell wall biosynthesis glycosyltransferase

%%%%%%%%%%%%%%%%%%%%%%%%%%%%%%%%%%%%%%%%%%%%%%%%%%%%%%%%%%%%%%%%%%%%%%%%%%%%%%%%
mgsA                                                                          10
	ET_sRNA_7	340	3' UCCCGUACUGGUGGCGCUC 5'	322
	         		    ||  ||||||||| |||    
	mgsA     	2	5' UGGAAAUGACCACC-CGAA 3'	19

Energy:			-15.44
p-value:		0.000
269138629 gene product:	methylglyoxal synthase

%%%%%%%%%%%%%%%%%%%%%%%%%%%%%%%%%%%%%%%%%%%%%%%%%%%%%%%%%%%%%%%%%%%%%%%%%%%%%%%%
ETAE_2188                                                                     11
	ET_sRNA_7	335	3' UACUGGUGGCGCUCCGU 5'	319
	         		    |||||||||||  |:|   
	ETAE_2188	-77	5' CUGACCACCGCGCUGUA 3'	-61

Energy:			-15.38
p-value:		0.000
269139533 gene product:	hypothetical protein

%%%%%%%%%%%%%%%%%%%%%%%%%%%%%%%%%%%%%%%%%%%%%%%%%%%%%%%%%%%%%%%%%%%%%%%%%%%%%%%%
cspH                                                                          12
	ET_sRNA_7	85	3' ACAUAACGCAGCCCUU 5'	70
	         		    ||| ||||||||||    
	cspH     	-57	5' GGUAAUGCGUCGGGAU 3'	-42

Energy:			-14.38
p-value:		0.001
269138656 gene product:	cold shock protein

%%%%%%%%%%%%%%%%%%%%%%%%%%%%%%%%%%%%%%%%%%%%%%%%%%%%%%%%%%%%%%%%%%%%%%%%%%%%%%%%
ETAE_3426                                                                     13
	ET_sRNA_7	331	3' GGUGGCGCUCCGUC 5'	318
	         		    || |||||||||    
	ETAE_3426	-46	5' ACA-CGCGAGGCAA 3'	-34

Energy:			-12.89
p-value:		0.004
269140767 gene product:	hypothetical protein

%%%%%%%%%%%%%%%%%%%%%%%%%%%%%%%%%%%%%%%%%%%%%%%%%%%%%%%%%%%%%%%%%%%%%%%%%%%%%%%%
kdpC                                                                          14
	ET_sRNA_7	146	3' GAGUGGCUAGACAGAGAA 5'	129
	         		    |:|:||||||||:|:|    
	kdpC     	-61	5' AUUAUCGAUCUGUUUUUA 3'	-44

Energy:			-12.8
p-value:		0.004
269139947 gene product:	potassium-transporting ATPase subunit C

%%%%%%%%%%%%%%%%%%%%%%%%%%%%%%%%%%%%%%%%%%%%%%%%%%%%%%%%%%%%%%%%%%%%%%%%%%%%%%%%
ETAE_3398                                                                     15
	ET_sRNA_7	337	3' CGUACUGG-UGGCGC 5'	324
	         		    ||||||| |||||    
	ETAE_3398	-2	5' CCAUGACCUACCGCA 3'	13

Energy:			-12.8
p-value:		0.004
269140739 gene product:	hypothetical protein

%%%%%%%%%%%%%%%%%%%%%%%%%%%%%%%%%%%%%%%%%%%%%%%%%%%%%%%%%%%%%%%%%%%%%%%%%%%%%%%%
dsdA                                                                          16
	ET_sRNA_7	88	3' AGGACAUAACGCAGCC 5'	73
	         		    ||| ||||||||||    
	dsdA     	-74	5' ACCUUUAUUGCGUCGA 3'	-59

Energy:			-12.29
p-value:		0.006
269138204 gene product:	D-serine ammonia-lyase

%%%%%%%%%%%%%%%%%%%%%%%%%%%%%%%%%%%%%%%%%%%%%%%%%%%%%%%%%%%%%%%%%%%%%%%%%%%%%%%%
ETAE_2695                                                                     17
	ET_sRNA_7	154	3' ACUAUGUCGAGUGGC 5'	140
	         		    ||| |||||||||    
	ETAE_2695	3	5' GGAU-CAGCUCACCA 3'	16

Energy:			-11.69
p-value:		0.009
269140040 gene product:	methylenetetrahydrofolate dehydrogenase

%%%%%%%%%%%%%%%%%%%%%%%%%%%%%%%%%%%%%%%%%%%%%%%%%%%%%%%%%%%%%%%%%%%%%%%%%%%%%%%%
ygdP                                                                          18
	ET_sRNA_7	164	3' GCCA-GCUCACACUAUGUC 5'	147
	         		   :||| ||||||||| |||    
	ygdP     	-57	5' UGGUGCGAGUGUGAAACAA 3'	-39

Energy:			-11.68
p-value:		0.009
269140225 gene product:	dinucleoside polyphosphate hydrolase

%%%%%%%%%%%%%%%%%%%%%%%%%%%%%%%%%%%%%%%%%%%%%%%%%%%%%%%%%%%%%%%%%%%%%%%%%%%%%%%%
ETAE_1570                                                                     19
	ET_sRNA_7	159	3' CUCAC--ACUAUGUCGAGUGGC 5'	140
	         		    ||||  |||||||| | ||||   
	ETAE_1570	-56	5' UAGUGAAUGAUACAG-UAACCG 3'	-36

Energy:			-11.49
p-value:		0.010
269138921 gene product:	HAD-superfamily hydrolase

%%%%%%%%%%%%%%%%%%%%%%%%%%%%%%%%%%%%%%%%%%%%%%%%%%%%%%%%%%%%%%%%%%%%%%%%%%%%%%%%
ETAE_2703                                                                     20
	ET_sRNA_7	341	3' UUCC-CGUACUGGUGGC 5'	326
	         		    |||  ||||||||||    
	ETAE_2703	-30	5' CAGGAUCAUGACCACCA 3'	-14

Energy:			-11.26
p-value:		0.012
269140048 gene product:	ABC transporter

%%%%%%%%%%%%%%%%%%%%%%%%%%%%%%%%%%%%%%%%%%%%%%%%%%%%%%%%%%%%%%%%%%%%%%%%%%%%%%%%
ETAE_2683                                                                     21
	ET_sRNA_7	253	3' UGUUG--AGUGACGGCAGUGC 5'	234
	         		   ||::|  |||||||: ||:|    
	ETAE_2683	-63	5' ACGGCUUUCACUGCUCUCGCU 3'	-43

Energy:			-11.19
p-value:		0.012
269140028 gene product:	hypothetical protein

%%%%%%%%%%%%%%%%%%%%%%%%%%%%%%%%%%%%%%%%%%%%%%%%%%%%%%%%%%%%%%%%%%%%%%%%%%%%%%%%
ETAE_0701                                                                     22
	ET_sRNA_7	342	3' AUUCCCGUACUGGUGGC 5'	326
	         		    :|| ||||||| :||    
	ETAE_0701	-7	5' AGAGAGCAUGACGGCCA 3'	10

Energy:			-11.15
p-value:		0.013
269138059 gene product:	hypothetical protein

%%%%%%%%%%%%%%%%%%%%%%%%%%%%%%%%%%%%%%%%%%%%%%%%%%%%%%%%%%%%%%%%%%%%%%%%%%%%%%%%
ytfE                                                                          23
	ET_sRNA_7	336	3' UACUG-GUGGCGCU-CCGU 5'	319
	         		   ||||| :|||||||  ||    
	ytfE     	1	5' AUGACAUACCGCGAUCGCC 3'	19

Energy:			-11.06
p-value:		0.013
269137730 gene product:	cell morphogenesis/cell wall metabolism regulator

%%%%%%%%%%%%%%%%%%%%%%%%%%%%%%%%%%%%%%%%%%%%%%%%%%%%%%%%%%%%%%%%%%%%%%%%%%%%%%%%
proC                                                                          24
	ET_sRNA_7	287	3' AGGCCCGACCG 5'	277
	         		    |:|||||||    
	proC     	-17	5' ACUGGGCUGGA 3'	-7

Energy:			-10.65
p-value:		0.017
269140741 gene product:	pyrroline-5-carboxylate reductase

%%%%%%%%%%%%%%%%%%%%%%%%%%%%%%%%%%%%%%%%%%%%%%%%%%%%%%%%%%%%%%%%%%%%%%%%%%%%%%%%
pabC                                                                          25
	ET_sRNA_7	125	3' AACGCGUGCCUGCA 5'	112
	         		    ||||||||||:|    
	pabC     	-26	5' AUGCGCACGGAUGA 3'	-13

Energy:			-10.14
p-value:		0.022
269139441 gene product:	4-amino-4-deoxychorismate lyase

%%%%%%%%%%%%%%%%%%%%%%%%%%%%%%%%%%%%%%%%%%%%%%%%%%%%%%%%%%%%%%%%%%%%%%%%%%%%%%%%
mutS                                                                          26
	ET_sRNA_7	337	3' CGUACUGGUGGCGCUC 5'	322
	         		    :||||||||| ||:    
	mutS     	-2	5' CUAUGACCACCACGGA 3'	14

Energy:			-10.14
p-value:		0.022
269140215 gene product:	DNA mismatch repair protein

%%%%%%%%%%%%%%%%%%%%%%%%%%%%%%%%%%%%%%%%%%%%%%%%%%%%%%%%%%%%%%%%%%%%%%%%%%%%%%%%
ETAE_2522                                                                     27
	ET_sRNA_7	315	3' AG-GGCGCGGCG-AAUGA 5'	299
	         		   || | ||||||| ||:|    
	ETAE_2522	-58	5' UCGCAGCGCCGCUUUGCC 3'	-41

Energy:			-9.76
p-value:		0.026
269139867 gene product:	HNH endonuclease

%%%%%%%%%%%%%%%%%%%%%%%%%%%%%%%%%%%%%%%%%%%%%%%%%%%%%%%%%%%%%%%%%%%%%%%%%%%%%%%%
recR                                                                          28
	ET_sRNA_7	327	3' GCGCUCCGUCUUUAGGGCGC 5'	308
	         		    |||| |||||||   ||:    
	recR     	-74	5' AGCGA-GCAGAAAGAGCGU- 3'	-57

Energy:			-9.6
p-value:		0.028
269138378 gene product:	recombination protein

%%%%%%%%%%%%%%%%%%%%%%%%%%%%%%%%%%%%%%%%%%%%%%%%%%%%%%%%%%%%%%%%%%%%%%%%%%%%%%%%
ETAE_1125                                                                     29
	ET_sRNA_7	378	3' UGCU--UACUCC-GG-AGUCU 5'	361
	         		   ||||   ||||| || ||||    
	ETAE_1125	-54	5' ACGACUUUGAGGCCCAUCAGC 3'	-34

Energy:			-9.26
p-value:		0.033
269138481 gene product:	coproporphyrinogen III oxidase

%%%%%%%%%%%%%%%%%%%%%%%%%%%%%%%%%%%%%%%%%%%%%%%%%%%%%%%%%%%%%%%%%%%%%%%%%%%%%%%%
ETAE_0514                                                                     30
	ET_sRNA_7	255	3' CGAUGUUGAGUGACGGCA 5'	238
	         		   |:||::||||||||  |    
	ETAE_0514	-76	5' GUUAUGACUCACUGAAGG 3'	-58

Energy:			-8.96
p-value:		0.038
269137872 gene product:	hypothetical protein

%%%%%%%%%%%%%%%%%%%%%%%%%%%%%%%%%%%%%%%%%%%%%%%%%%%%%%%%%%%%%%%%%%%%%%%%%%%%%%%%
rpoH                                                                          31
	ET_sRNA_7	124	3' ACGCGUGCCUGC 5'	113
	         		    |:||||||||    
	rpoH     	-34	5' AGUGCACGGACU 3'	-23

Energy:			-8.6
p-value:		0.044
269140667 gene product:	RNA polymerase factor sigma-32

%%%%%%%%%%%%%%%%%%%%%%%%%%%%%%%%%%%%%%%%%%%%%%%%%%%%%%%%%%%%%%%%%%%%%%%%%%%%%%%%
ETAE_3281                                                                     32
	ET_sRNA_7	286	3' GGCCCGACCGG 5'	276
	         		    |||||||||    
	ETAE_3281	-73	5' GCGGGCUGGCA 3'	-63

Energy:			-8.47
p-value:		0.046
269140622 gene product:	RNA binding S1 domain-containing protein

%%%%%%%%%%%%%%%%%%%%%%%%%%%%%%%%%%%%%%%%%%%%%%%%%%%%%%%%%%%%%%%%%%%%%%%%%%%%%%%%
ETAE_0569                                                                     33
	ET_sRNA_7	126	3' AAACGCG-UGCCUGCA 5'	112
	         		    |||||| ||||:||    
	ETAE_0569	-67	5' GUUGCGCAACGGGCG- 3'	-53

Energy:			-8.33
p-value:		0.049
269137927 gene product:	hypothetical protein
