# Supplementary material for: Identification and validation of sRNAs in Edwardsiella tarda S08
Source: PLoS One. 2017 Mar 7;12(3):e0172783. doi: 10.1371/journal.pone.0172783 (PMC5340389; doi:10.1371/journal.pone.0172783)
Supplement: S2 File — (GZ) [file pone.0172783.s002.tar.gz › ET_sRNA_target/ET_sRNA_8_target]

****************************************
PROGRAM PARAMETERS

TargetRNA version:			2.01
Replicon:				Edwardsiella tarda EIB202 chromosome
NTs before start codon:			80
NTs after start codon:			20
Seed length:				7
sRNA conservation and accessibility:	true
sRNA window size:			13
mRNA structural accessibility:		true
Interaction region:			20
Filter size:				400
Single target:				-
File of candidate targets:		-
p-value:				0.05
****************************************


Rank	Gene	Synonym	Energy	Pvalue	sRNA_start	sRNA_stop	mRNA_start	mRNA_stop
1	-	ETAE_2706	-27.32	0.000	    435		    451		    -57		    -41
2	sulA	ETAE_1269	-22.56	0.000	    434		    450		    -30		    -15
3	thiP	ETAE_0609	-20.04	0.000	    436		    450		    -80		    -67
4	-	ETAE_2785	-18.45	0.000	    364		    381		    -51		    -34
5	-	ETAE_3189	-18.21	0.000	    437		    450		    -65		    -51
6	-	ETAE_1413	-17.74	0.000	    429		    443		    -33		    -20
7	yccW	ETAE_1279	-16.64	0.000	    438		    450		    -41		    -30
8	-	ETAE_1875	-16.5	0.000	    437		    450		    -80		    -67
9	gshB	ETAE_0278	-15.99	0.000	    432		    444		    -77		    -63
10	tolR	ETAE_2575	-15.75	0.000	    427		    439		    -46		    -34
11	dsbA3	ETAE_3504	-15.24	0.001	    435		    450		    -64		    -50
12	uup	ETAE_1260	-15.15	0.001	    429		    442		    -64		    -49
13	-	ETAE_3094	-14.91	0.001	    437		    455		    -58		    -39
14	-	ETAE_3388	-14.59	0.001	    432		    444		    -71		    -58
15	nrfC	ETAE_2793	-14.32	0.001	    424		    440		    -79		    -61
16	oxaA	ETAE_3551	-14.18	0.001	    438		    457		    -39		    -20
17	-	ETAE_1032	-13.95	0.002	    406		    421		    -8		    8
18	pgtA	ETAE_1318	-13.82	0.002	    397		    412		    -65		    -51
19	xni	ETAE_0722	-13.76	0.002	    434		    450		    -29		    -14
20	-	ETAE_1641	-13.68	0.002	    438		    453		    -68		    -54
21	bssS	ETAE_2073	-13.47	0.003	    267		    282		    -33		    -18
22	exuT	ETAE_0435	-13.2	0.003	    435		    450		    -62		    -47
23	-	ETAE_2938	-13.2	0.003	    425		    439		    -59		    -45
24	-	ETAE_2481	-12.87	0.004	    76		    90		    -16		    -2
25	carB	ETAE_0594	-12.76	0.004	    425		    444		    -38		    -19
26	-	ETAE_3528	-12.65	0.005	    403		    418		    -77		    -62
27	-	ETAE_2833	-12.64	0.005	    427		    440		    -59		    -46
28	-	ETAE_1730	-12.51	0.005	    397		    411		    -78		    -62
29	fucO	ETAE_0294	-12.26	0.006	    76		    90		    -17		    -3
30	sgaU	ETAE_3296	-11.84	0.008	    436		    450		    -62		    -46
31	-	ETAE_0024	-11.55	0.010	    440		    455		    -38		    -23
32	dniR	ETAE_2827	-11.4	0.011	    197		    210		    -37		    -23
33	-	ETAE_1414	-10.92	0.014	    425		    443		    -56		    -39
34	-	ETAE_3380	-10.79	0.015	    401		    415		    -2		    13
35	recA	ETAE_2861	-10.75	0.016	    180		    199		    -13		    7
36	esrA	ETAE_0885	-10.3	0.020	    398		    418		    -70		    -51
37	-	ETAE_1925	-10.28	0.020	    438		    452		    1		    19
38	-	ETAE_1855	-10.24	0.021	    437		    457		    -80		    -63
39	yggW	ETAE_0271	-9.72	0.027	    438		    450		    8		    20
40	cysG	ETAE_3254	-9.67	0.027	    435		    454		    -42		    -23
41	-	ETAE_0919	-9.54	0.029	    415		    431		    -15		    1
42	uxaB	ETAE_0437	-9.42	0.031	    436		    450		    -80		    -65
43	-	ETAE_0683	-9.41	0.031	    438		    456		    -79		    -63
44	miaA	ETAE_0351	-9.26	0.033	    434		    450		    -75		    -60
45	-	ETAE_2492	-9.26	0.033	    397		    412		    -63		    -47
46	-	ETAE_2604	-9.04	0.037	    435		    450		    6		    20
47	bglX	ETAE_2371	-8.94	0.038	    416		    434		    -24		    -6
48	-	ETAE_2328	-8.83	0.040	    391		    410		    -80		    -60
49	escB	ETAE_0867	-8.78	0.041	    434		    450		    -77		    -61
50	-	ETAE_2174	-8.61	0.044	    436		    455		    -76		    -57
51	-	ETAE_3122	-8.59	0.044	    436		    450		    -79		    -64
52	crcA	ETAE_2687	-8.4	0.048	    194		    209		    -8		    9
53	minD	ETAE_1462	-8.4	0.048	    436		    450		    -80		    -65

%%%%%%%%%%%%%%%%%%%%%%%%%%%%%%%%%%%%%%%%%%%%%%%%%%%%%%%%%%%%%%%%%%%%%%%%%%%%%%%%
ETAE_2706                                                                      1
	ET_sRNA_8	451	3' ACGGCGG-GGCGGGUGG- 5'	435
	         		   ||||||| |||||| ||    
	ETAE_2706	-57	5' UGCCGCCGCCGCCC-CCA 3'	-41

Energy:			-27.32
p-value:		0.000
269140051 gene product:	thioredoxin

%%%%%%%%%%%%%%%%%%%%%%%%%%%%%%%%%%%%%%%%%%%%%%%%%%%%%%%%%%%%%%%%%%%%%%%%%%%%%%%%
sulA                                                                           2
	ET_sRNA_8	450	3' ACGGCGGGGCGGGUGGC 5'	434
	         		    ||||||||||:::||    
	sulA     	-30	5' AGCCGCCCCGCUUGCC- 3'	-15

Energy:			-22.56
p-value:		0.000
269138623 gene product:	SOS cell division inhibitor

%%%%%%%%%%%%%%%%%%%%%%%%%%%%%%%%%%%%%%%%%%%%%%%%%%%%%%%%%%%%%%%%%%%%%%%%%%%%%%%%
thiP                                                                           3
	ET_sRNA_8	450	3' CGGCGGGGCGGGUG 5'	436
	         		   |||||||:|||||    
	thiP     	-80	5' GCCGCCCUGCCCAA 3'	-67

Energy:			-20.04
p-value:		0.000
269137967 gene product:	thiamin transporter membrane protein

%%%%%%%%%%%%%%%%%%%%%%%%%%%%%%%%%%%%%%%%%%%%%%%%%%%%%%%%%%%%%%%%%%%%%%%%%%%%%%%%
ETAE_2785                                                                      4
	ET_sRNA_8	381	3' CUAGGUCAUAAUCGCAUG 5'	364
	         		    ||||||||||||||||    
	ETAE_2785	-51	5' UAUCCAGUAUUAGCGUAA 3'	-34

Energy:			-18.45
p-value:		0.000
269140128 gene product:	hypothetical protein

%%%%%%%%%%%%%%%%%%%%%%%%%%%%%%%%%%%%%%%%%%%%%%%%%%%%%%%%%%%%%%%%%%%%%%%%%%%%%%%%
ETAE_3189                                                                      5
	ET_sRNA_8	450	3' ACGGCGGGGC-GGGU 5'	437
	         		    |||||||:| :||    
	ETAE_3189	-65	5' CGCCGCCCUGAUCCU 3'	-51

Energy:			-18.21
p-value:		0.000
269140530 gene product:	Fe-S oxidoreductase

%%%%%%%%%%%%%%%%%%%%%%%%%%%%%%%%%%%%%%%%%%%%%%%%%%%%%%%%%%%%%%%%%%%%%%%%%%%%%%%%
ETAE_1413                                                                      6
	ET_sRNA_8	443	3' GGCGGGUGGCGGUCC 5'	429
	         		   :| |:|||||||||    
	ETAE_1413	-33	5' UC-CUCACCGCCAGA 3'	-20

Energy:			-17.74
p-value:		0.000
269138764 gene product:	hypothetical protein

%%%%%%%%%%%%%%%%%%%%%%%%%%%%%%%%%%%%%%%%%%%%%%%%%%%%%%%%%%%%%%%%%%%%%%%%%%%%%%%%
yccW                                                                           7
	ET_sRNA_8	450	3' ACGGCGGGGCGGG 5'	438
	         		    |||| ||||||    
	yccW     	-41	5' AGCCG-CCCGCCG 3'	-30

Energy:			-16.64
p-value:		0.000
269138633 gene product:	SAM-dependent methyltransferase

%%%%%%%%%%%%%%%%%%%%%%%%%%%%%%%%%%%%%%%%%%%%%%%%%%%%%%%%%%%%%%%%%%%%%%%%%%%%%%%%
ETAE_1875                                                                      8
	ET_sRNA_8	450	3' ACGGCGGGGCGGGU 5'	437
	         		    ||||||| ||||    
	ETAE_1875	-80	5' CGCCGCCCGGCCCC 3'	-67

Energy:			-16.5
p-value:		0.000
269139222 gene product:	hypothetical protein

%%%%%%%%%%%%%%%%%%%%%%%%%%%%%%%%%%%%%%%%%%%%%%%%%%%%%%%%%%%%%%%%%%%%%%%%%%%%%%%%
gshB                                                                           9
	ET_sRNA_8	444	3' GGGCGG--GUGGCGG 5'	432
	         		    |||||  ||||||    
	gshB     	-77	5' ACCGCCAUCACCGCA 3'	-63

Energy:			-15.99
p-value:		0.000
269137636 gene product:	glutathione synthetase

%%%%%%%%%%%%%%%%%%%%%%%%%%%%%%%%%%%%%%%%%%%%%%%%%%%%%%%%%%%%%%%%%%%%%%%%%%%%%%%%
tolR                                                                          10
	ET_sRNA_8	439	3' GGUGGCGGUCCGU 5'	427
	         		    |||||||||||    
	tolR     	-46	5' GCACCGCCAGGCC 3'	-34

Energy:			-15.75
p-value:		0.000
269139920 gene product:	colicin uptake protein

%%%%%%%%%%%%%%%%%%%%%%%%%%%%%%%%%%%%%%%%%%%%%%%%%%%%%%%%%%%%%%%%%%%%%%%%%%%%%%%%
dsbA3                                                                         11
	ET_sRNA_8	450	3' ACGGCGGGGCGGGUGG 5'	435
	         		    ||||||||| |:||    
	dsbA3    	-64	5' GGCCGCCCCG-CUACA 3'	-50

Energy:			-15.24
p-value:		0.001
269140845 gene product:	protein disulfide isomerase I

%%%%%%%%%%%%%%%%%%%%%%%%%%%%%%%%%%%%%%%%%%%%%%%%%%%%%%%%%%%%%%%%%%%%%%%%%%%%%%%%
uup                                                                           12
	ET_sRNA_8	442	3' CGGG---UGGCGGUCC 5'	429
	         		   ||||   ||||||||    
	uup      	-64	5' GCCCGUAACCGCCAGA 3'	-49

Energy:			-15.15
p-value:		0.001
269138614 gene product:	ABC transporter ATPase

%%%%%%%%%%%%%%%%%%%%%%%%%%%%%%%%%%%%%%%%%%%%%%%%%%%%%%%%%%%%%%%%%%%%%%%%%%%%%%%%
ETAE_3094                                                                     13
	ET_sRNA_8	455	3' GGUAUACGGC-GGGGCGGGU 5'	437
	         		   ||:|: |||| |||||::|    
	ETAE_3094	-58	5' CCGUG-GCCGCCCCCGUUCU 3'	-39

Energy:			-14.91
p-value:		0.001
269140435 gene product:	hypothetical protein

%%%%%%%%%%%%%%%%%%%%%%%%%%%%%%%%%%%%%%%%%%%%%%%%%%%%%%%%%%%%%%%%%%%%%%%%%%%%%%%%
ETAE_3388                                                                     14
	ET_sRNA_8	444	3' GGGCGG-GUGGCGG 5'	432
	         		    ||||| :|||||    
	ETAE_3388	-71	5' ACCGCCAUACCGCA 3'	-58

Energy:			-14.59
p-value:		0.001
269140729 gene product:	hypothetical protein

%%%%%%%%%%%%%%%%%%%%%%%%%%%%%%%%%%%%%%%%%%%%%%%%%%%%%%%%%%%%%%%%%%%%%%%%%%%%%%%%
nrfC                                                                          15
	ET_sRNA_8	440	3' GGGUGGCGGUC--CGUUCC 5'	424
	         		    :|||||||||  |||:|    
	nrfC     	-79	5' GUCACCGCCAGCAGCAGGA 3'	-61

Energy:			-14.32
p-value:		0.001
269140136 gene product:	formate-dependent nitrite reductase; Fe-S center

%%%%%%%%%%%%%%%%%%%%%%%%%%%%%%%%%%%%%%%%%%%%%%%%%%%%%%%%%%%%%%%%%%%%%%%%%%%%%%%%
oxaA                                                                          16
	ET_sRNA_8	457	3' AAGGUAUACGGCGG-GGCGGG 5'	438
	         		    |||  :|||||||   | ||   
	oxaA     	-39	5' AUCC-CGUGCCGCCAAAGACC 3'	-20

Energy:			-14.18
p-value:		0.001
269140892 gene product:	60 kDa inner membrane insertion protein

%%%%%%%%%%%%%%%%%%%%%%%%%%%%%%%%%%%%%%%%%%%%%%%%%%%%%%%%%%%%%%%%%%%%%%%%%%%%%%%%
ETAE_1032                                                                     17
	ET_sRNA_8	421	3' UUCGCGCCUACCGCGG 5'	406
	         		   ||||| |||||||||    
	ETAE_1032	-8	5' AAGCG-GGAUGGCGCA 3'	8

Energy:			-13.95
p-value:		0.002
269138388 gene product:	fimbrial usher protein

%%%%%%%%%%%%%%%%%%%%%%%%%%%%%%%%%%%%%%%%%%%%%%%%%%%%%%%%%%%%%%%%%%%%%%%%%%%%%%%%
pgtA                                                                          18
	ET_sRNA_8	412	3' ACCGCGGACAGUAGGC 5'	397
	         		    ||||||||| ||||    
	pgtA     	-65	5' CGGCGCCUGU-AUCCU 3'	-51

Energy:			-13.82
p-value:		0.002
269138669 gene product:	transport activator

%%%%%%%%%%%%%%%%%%%%%%%%%%%%%%%%%%%%%%%%%%%%%%%%%%%%%%%%%%%%%%%%%%%%%%%%%%%%%%%%
xni                                                                           19
	ET_sRNA_8	450	3' ACGGCGGGGCGGGUGGC 5'	434
	         		    ||||||||||: |:|    
	xni      	-29	5' CGCCGCCCCGCUAAUC- 3'	-14

Energy:			-13.76
p-value:		0.002
269138078 gene product:	exonuclease IX

%%%%%%%%%%%%%%%%%%%%%%%%%%%%%%%%%%%%%%%%%%%%%%%%%%%%%%%%%%%%%%%%%%%%%%%%%%%%%%%%
ETAE_1641                                                                     20
	ET_sRNA_8	453	3' UAUACGGCGGGGCGGG 5'	438
	         		    ||||||||:|| :||   
	ETAE_1641	-68	5' CUAUGCCGCUCC-UCC 3'	-54

Energy:			-13.68
p-value:		0.002
269138992 gene product:	Gifsy-1 prophage protein

%%%%%%%%%%%%%%%%%%%%%%%%%%%%%%%%%%%%%%%%%%%%%%%%%%%%%%%%%%%%%%%%%%%%%%%%%%%%%%%%
bssS                                                                          21
	ET_sRNA_8	282	3' CGAGUACAGUUAGUGU 5'	267
	         		    |||||||||:||||    
	bssS     	-33	5' ACUCAUGUCAGUCACU 3'	-18

Energy:			-13.47
p-value:		0.003
269139418 gene product:	biofilm formation regulatory protein

%%%%%%%%%%%%%%%%%%%%%%%%%%%%%%%%%%%%%%%%%%%%%%%%%%%%%%%%%%%%%%%%%%%%%%%%%%%%%%%%
exuT                                                                          22
	ET_sRNA_8	450	3' ACGGCGGGGCG-GGUGG 5'	435
	         		    |||||||||: :| |    
	exuT     	-62	5' GGCCGCCCCGUAUC-CG 3'	-47

Energy:			-13.2
p-value:		0.003
269137793 gene product:	galacturonate transporter

%%%%%%%%%%%%%%%%%%%%%%%%%%%%%%%%%%%%%%%%%%%%%%%%%%%%%%%%%%%%%%%%%%%%%%%%%%%%%%%%
ETAE_2938                                                                     23
	ET_sRNA_8	439	3' GGUGGCGGUCCGUUC 5'	425
	         		    ||||| |||||||    
	ETAE_2938	-59	5' ACACCGACAGGCAAA 3'	-45

Energy:			-13.2
p-value:		0.003
269140281 gene product:	sodium/alanine symporter

%%%%%%%%%%%%%%%%%%%%%%%%%%%%%%%%%%%%%%%%%%%%%%%%%%%%%%%%%%%%%%%%%%%%%%%%%%%%%%%%
ETAE_2481                                                                     24
	ET_sRNA_8	90	3' AUAUUCCCCCUUACA 5'	76
	         		    :|||||||||:||    
	ETAE_2481	-16	5' AGUAAGGGGGAGUGA 3'	-2

Energy:			-12.87
p-value:		0.004
269139826 gene product:	methyltransferase

%%%%%%%%%%%%%%%%%%%%%%%%%%%%%%%%%%%%%%%%%%%%%%%%%%%%%%%%%%%%%%%%%%%%%%%%%%%%%%%%
carB                                                                          25
	ET_sRNA_8	444	3' GGCGG-GUGGCGGUCCGUUC 5'	425
	         		   ||||| :||||||| |:||    
	carB     	-38	5' CCGCCGUACCGCCAAGUAAU 3'	-19

Energy:			-12.76
p-value:		0.004
269137952 gene product:	carbamoylphosphate synthase large subunit

%%%%%%%%%%%%%%%%%%%%%%%%%%%%%%%%%%%%%%%%%%%%%%%%%%%%%%%%%%%%%%%%%%%%%%%%%%%%%%%%
ETAE_3528                                                                     26
	ET_sRNA_8	418	3' GCGCCUACCGCGGACA 5'	403
	         		   :|: |||||||:|||    
	ETAE_3528	-77	5' UGUCGAUGGCGUCUGA 3'	-62

Energy:			-12.65
p-value:		0.005
269140869 gene product:	F0F1-type ATP synthase subunit c

%%%%%%%%%%%%%%%%%%%%%%%%%%%%%%%%%%%%%%%%%%%%%%%%%%%%%%%%%%%%%%%%%%%%%%%%%%%%%%%%
ETAE_2833                                                                     27
	ET_sRNA_8	440	3' GGGUGGCGGUCCGU 5'	427
	         		    ||| ||||||||    
	ETAE_2833	-59	5' ACCAGCGCCAGGCU 3'	-46

Energy:			-12.64
p-value:		0.005
269140175 gene product:	hypothetical protein

%%%%%%%%%%%%%%%%%%%%%%%%%%%%%%%%%%%%%%%%%%%%%%%%%%%%%%%%%%%%%%%%%%%%%%%%%%%%%%%%
ETAE_1730                                                                     28
	ET_sRNA_8	411	3' CCGCGGAC-AGUAGGC- 5'	397
	         		    ||||||| |:||:||    
	ETAE_1730	-78	5' CGCGCCUGAUUAUUCGC 3'	-62

Energy:			-12.51
p-value:		0.005
269139079 gene product:	ArsR family transcriptional regulator

%%%%%%%%%%%%%%%%%%%%%%%%%%%%%%%%%%%%%%%%%%%%%%%%%%%%%%%%%%%%%%%%%%%%%%%%%%%%%%%%
fucO                                                                          29
	ET_sRNA_8	90	3' AUAUUCCCCCUUACA 5'	76
	         		    :|:|||||||:||    
	fucO     	-17	5' AGUGAGGGGGAGUGA 3'	-3

Energy:			-12.26
p-value:		0.006
269137652 gene product:	L-1,2-propanediol oxidoreductase

%%%%%%%%%%%%%%%%%%%%%%%%%%%%%%%%%%%%%%%%%%%%%%%%%%%%%%%%%%%%%%%%%%%%%%%%%%%%%%%%
sgaU                                                                          30
	ET_sRNA_8	450	3' CGG-CGG-GGCGGGU-G 5'	436
	         		   ||: ||| ||||||| |   
	sgaU     	-62	5' GCUGGCCGCCGCCCACC 3'	-46

Energy:			-11.84
p-value:		0.008
269140637 gene product:	L-xylulose 5-phosphate 3-epimerase

%%%%%%%%%%%%%%%%%%%%%%%%%%%%%%%%%%%%%%%%%%%%%%%%%%%%%%%%%%%%%%%%%%%%%%%%%%%%%%%%
ETAE_0024                                                                     31
	ET_sRNA_8	455	3' GGUAUACGGCGGGGCG 5'	440
	         		    |:||||||||||||    
	ETAE_0024	-38	5' GCGUAUGCCGCCCCGG 3'	-23

Energy:			-11.55
p-value:		0.010
269137382 gene product:	hypothetical protein

%%%%%%%%%%%%%%%%%%%%%%%%%%%%%%%%%%%%%%%%%%%%%%%%%%%%%%%%%%%%%%%%%%%%%%%%%%%%%%%%
dniR                                                                          32
	ET_sRNA_8	210	3' ACGCGUCCUAC-GAC 5'	197
	         		    |||||||||| ||    
	dniR     	-37	5' CGCGCAGGAUGACUU 3'	-23

Energy:			-11.4
p-value:		0.011
269140170 gene product:	membrane-bound lytic murein transglycosylase D

%%%%%%%%%%%%%%%%%%%%%%%%%%%%%%%%%%%%%%%%%%%%%%%%%%%%%%%%%%%%%%%%%%%%%%%%%%%%%%%%
ETAE_1414                                                                     33
	ET_sRNA_8	443	3' GGCGGGUGGCGGUCCGUUC 5'	425
	         		   |||||| |||||| ||:|    
	ETAE_1414	-56	5' CCGCCC-CCGCCA-GCGAU 3'	-39

Energy:			-10.92
p-value:		0.014
269138765 gene product:	ABC transporter substrate-binding protein

%%%%%%%%%%%%%%%%%%%%%%%%%%%%%%%%%%%%%%%%%%%%%%%%%%%%%%%%%%%%%%%%%%%%%%%%%%%%%%%%
ETAE_3380                                                                     34
	ET_sRNA_8	415	3' CCUACCGCGGACAGU 5'	401
	         		    ||||||||: |||    
	ETAE_3380	-2	5' AGAUGGCGCUGGUCU 3'	13

Energy:			-10.79
p-value:		0.015
269140721 gene product:	diguanylate cyclase/phosphodiesterase

%%%%%%%%%%%%%%%%%%%%%%%%%%%%%%%%%%%%%%%%%%%%%%%%%%%%%%%%%%%%%%%%%%%%%%%%%%%%%%%%
recA                                                                          35
	ET_sRNA_8	199	3' GACCUUAUUUGCCCAUC-GCG 5'	180
	         		    ||||:||||||| |:| ||    
	recA     	-13	5' GUGGAGUAAACGGAUGGACG- 3'	7

Energy:			-10.75
p-value:		0.016
269140204 gene product:	recombinase A

%%%%%%%%%%%%%%%%%%%%%%%%%%%%%%%%%%%%%%%%%%%%%%%%%%%%%%%%%%%%%%%%%%%%%%%%%%%%%%%%
esrA                                                                          36
	ET_sRNA_8	418	3' GCGCCUACCGCGGACAGUAGG 5'	398
	         		    ||  |||||||||||:| ||   
	esrA     	-70	5' AGC-UAUGGCGCCUGUUAACC 3'	-51

Energy:			-10.3
p-value:		0.020
269138241 gene product:	two-component sensor/regulator EsrA

%%%%%%%%%%%%%%%%%%%%%%%%%%%%%%%%%%%%%%%%%%%%%%%%%%%%%%%%%%%%%%%%%%%%%%%%%%%%%%%%
ETAE_1925                                                                     37
	ET_sRNA_8	452	3' UACGGCG--GGGC-G-GG- 5'	438
	         		   |||||||  :::| | ||    
	ETAE_1925	1	5' AUGCCGCGUUUUGCCGCCA 3'	19

Energy:			-10.28
p-value:		0.020
269139272 gene product:	hypothetical protein

%%%%%%%%%%%%%%%%%%%%%%%%%%%%%%%%%%%%%%%%%%%%%%%%%%%%%%%%%%%%%%%%%%%%%%%%%%%%%%%%
ETAE_1855                                                                     38
	ET_sRNA_8	457	3' AAGGUAUACGGCGGGGCGGGU- 5'	437
	         		    |||   |||||  || :|||    
	ETAE_1855	-80	5' CUCC--CUGCCG--CCAUCCAU 3'	-63

Energy:			-10.24
p-value:		0.021
269139202 gene product:	hypothetical protein

%%%%%%%%%%%%%%%%%%%%%%%%%%%%%%%%%%%%%%%%%%%%%%%%%%%%%%%%%%%%%%%%%%%%%%%%%%%%%%%%
yggW                                                                          39
	ET_sRNA_8	450	3' ACGGCGG-GGCGGG 5'	438
	         		    ||:||| ||| |:   
	yggW     	8	5' AGCUGCCGCCG-CU 3'	20

Energy:			-9.72
p-value:		0.027
269137629 gene product:	coproporphyrinogen III oxidase and related Fe-S oxidoreductase

%%%%%%%%%%%%%%%%%%%%%%%%%%%%%%%%%%%%%%%%%%%%%%%%%%%%%%%%%%%%%%%%%%%%%%%%%%%%%%%%
cysG                                                                          40
	ET_sRNA_8	454	3' GUAUA-CGGCGGGGCGGGUGG 5'	435
	         		    |||| ||||||||  | ||    
	cysG     	-42	5' AAUAUGGCCGCCCC-ACAACA 3'	-23

Energy:			-9.67
p-value:		0.027
269140595 gene product:	siroheme synthase

%%%%%%%%%%%%%%%%%%%%%%%%%%%%%%%%%%%%%%%%%%%%%%%%%%%%%%%%%%%%%%%%%%%%%%%%%%%%%%%%
ETAE_0919                                                                     41
	ET_sRNA_8	431	3' UCCGUUCCCUUUCGCGC 5'	415
	         		    ||| :||||||| ||    
	ETAE_0919	-15	5' CGGC-GGGGAAAGGGCA 3'	1

Energy:			-9.54
p-value:		0.029
269138275 gene product:	LysR family transcriptional regulator

%%%%%%%%%%%%%%%%%%%%%%%%%%%%%%%%%%%%%%%%%%%%%%%%%%%%%%%%%%%%%%%%%%%%%%%%%%%%%%%%
uxaB                                                                          42
	ET_sRNA_8	450	3' CGGCGGG-G-CGG-GUG 5'	436
	         		   ||||||| | ||| | :   
	uxaB     	-80	5' GCCGCCCGCUGCCGC-U 3'	-65

Energy:			-9.42
p-value:		0.031
269137795 gene product:	altronate oxidoreductase

%%%%%%%%%%%%%%%%%%%%%%%%%%%%%%%%%%%%%%%%%%%%%%%%%%%%%%%%%%%%%%%%%%%%%%%%%%%%%%%%
ETAE_0683                                                                     43
	ET_sRNA_8	456	3' AGGUAUACGGCGGGGCGGG 5'	438
	         		    |: |: |||| ||||:|    
	ETAE_0683	-79	5' GCUUUG-GCCG-CCCGUCG 3'	-63

Energy:			-9.41
p-value:		0.031
269138041 gene product:	hypothetical protein

%%%%%%%%%%%%%%%%%%%%%%%%%%%%%%%%%%%%%%%%%%%%%%%%%%%%%%%%%%%%%%%%%%%%%%%%%%%%%%%%
miaA                                                                          44
	ET_sRNA_8	450	3' ACGGCGGGGCGGGUGGC 5'	434
	         		    |||||||||| |:|:    
	miaA     	-75	5' CGCCGCCCCGCGCGCU- 3'	-60

Energy:			-9.26
p-value:		0.033
269137709 gene product:	tRNA delta(2)-isopentenylpyrophosphate transferase

%%%%%%%%%%%%%%%%%%%%%%%%%%%%%%%%%%%%%%%%%%%%%%%%%%%%%%%%%%%%%%%%%%%%%%%%%%%%%%%%
ETAE_2492                                                                     45
	ET_sRNA_8	412	3' ACC-GCGGACAGUAGGC 5'	397
	         		    || :|||||||: ||    
	ETAE_2492	-63	5' AGGAUGCCUGUCGACCC 3'	-47

Energy:			-9.26
p-value:		0.033
269139837 gene product:	major facilitator superfamily protein

%%%%%%%%%%%%%%%%%%%%%%%%%%%%%%%%%%%%%%%%%%%%%%%%%%%%%%%%%%%%%%%%%%%%%%%%%%%%%%%%
ETAE_2604                                                                     46
	ET_sRNA_8	450	3' ACGGCGGGGCG-GGUGG 5'	435
	         		    |||||||| | :|| |   
	ETAE_2604	6	5' AGCCGCCCC-CAUCA-C 3'	20

Energy:			-9.04
p-value:		0.037
269139949 gene product:	two-component transcriptional regulator, winged helix family

%%%%%%%%%%%%%%%%%%%%%%%%%%%%%%%%%%%%%%%%%%%%%%%%%%%%%%%%%%%%%%%%%%%%%%%%%%%%%%%%
bglX                                                                          47
	ET_sRNA_8	434	3' GGUCCG-UUCCCUUUCGCG 5'	416
	         		   |||||: |||||||  :|    
	bglX     	-24	5' CCAGGUAAAGGGAAUUUGA 3'	-6

Energy:			-8.94
p-value:		0.038
269139716 gene product:	beta-glucosidase-related glycosidase

%%%%%%%%%%%%%%%%%%%%%%%%%%%%%%%%%%%%%%%%%%%%%%%%%%%%%%%%%%%%%%%%%%%%%%%%%%%%%%%%
ETAE_2328                                                                     48
	ET_sRNA_8	410	3' CGCGGACAGUAGGCGUUGU-U 5'	391
	         		   || || |||||||||  :| |   
	ETAE_2328	-80	5' GCUCCCGUCAUCCGCUUUACA 3'	-60

Energy:			-8.83
p-value:		0.040
269139673 gene product:	TetR family transcriptional regulator

%%%%%%%%%%%%%%%%%%%%%%%%%%%%%%%%%%%%%%%%%%%%%%%%%%%%%%%%%%%%%%%%%%%%%%%%%%%%%%%%
escB                                                                          49
	ET_sRNA_8	450	3' ACGGCGGGGCGGGUGGC 5'	434
	         		    ||||||||||:: :|    
	escB     	-77	5' AGCCGCCCCGCUUUUCC 3'	-61

Energy:			-8.78
p-value:		0.041
269138223 gene product:	type III secretion system chaperone protein B

%%%%%%%%%%%%%%%%%%%%%%%%%%%%%%%%%%%%%%%%%%%%%%%%%%%%%%%%%%%%%%%%%%%%%%%%%%%%%%%%
ETAE_2174                                                                     50
	ET_sRNA_8	455	3' GGUAUACGGCGGGGCGGGUG- 5'	436
	         		    |:|| |||||||:| : ||    
	ETAE_2174	-76	5' GCGUAAGCCGCCCUG-UAACG 3'	-57

Energy:			-8.61
p-value:		0.044
269139519 gene product:	integration host factor subunit beta

%%%%%%%%%%%%%%%%%%%%%%%%%%%%%%%%%%%%%%%%%%%%%%%%%%%%%%%%%%%%%%%%%%%%%%%%%%%%%%%%
ETAE_3122                                                                     51
	ET_sRNA_8	450	3' ACGGCGGGGCGGGUG- 5'	436
	         		    || || ||||||:|    
	ETAE_3122	-79	5' CGCGGCGCCGCCCGCU 3'	-64

Energy:			-8.59
p-value:		0.044
269140463 gene product:	voltage-gated potassium channel

%%%%%%%%%%%%%%%%%%%%%%%%%%%%%%%%%%%%%%%%%%%%%%%%%%%%%%%%%%%%%%%%%%%%%%%%%%%%%%%%
crcA                                                                          52
	ET_sRNA_8	209	3' CGCGUCCUACGACCUU 5'	194
	         		   || |:||||||||||    
	crcA     	-8	5' GCCCGGGAUGCUGGAC 3'	9

Energy:			-8.4
p-value:		0.048
269140032 gene product:	palmitoyl transferase for lipid A, outer membrane

%%%%%%%%%%%%%%%%%%%%%%%%%%%%%%%%%%%%%%%%%%%%%%%%%%%%%%%%%%%%%%%%%%%%%%%%%%%%%%%%
minD                                                                          53
	ET_sRNA_8	450	3' ACGGCGGGGCGG-GU-G 5'	436
	         		    |||| |||||| || |   
	minD     	-80	5' AGCCG-CCCGCCUCACC 3'	-65

Energy:			-8.4
p-value:		0.048
269138813 gene product:	septum site-determining protein
