# Supplementary material for: Identification and validation of sRNAs in Edwardsiella tarda S08
Source: PLoS One. 2017 Mar 7;12(3):e0172783. doi: 10.1371/journal.pone.0172783 (PMC5340389; doi:10.1371/journal.pone.0172783)
Supplement: S2 File — (GZ) [file pone.0172783.s002.tar.gz › ET_sRNA_target/ET-sRNA-1_target]

****************************************
PROGRAM PARAMETERS

TargetRNA version:			2.01
Replicon:				Edwardsiella tarda EIB202 chromosome
NTs before start codon:			80
NTs after start codon:			20
Seed length:				7
sRNA conservation and accessibility:	true
sRNA window size:			13
mRNA structural accessibility:		true
Interaction region:			20
Filter size:				400
Single target:				-
File of candidate targets:		-
p-value:				0.05
****************************************


Rank	Gene	Synonym	Energy	Pvalue	sRNA_start	sRNA_stop	mRNA_start	mRNA_stop
1	-	ETAE_0444	-19.88	0.000	    45		    60		    -80		    -65
2	-	ETAE_3086	-16.67	0.000	    51		    60		    -63		    -54
3	-	ETAE_3550	-16.03	0.000	    49		    61		    -65		    -53
4	-	ETAE_1609	-15.91	0.000	    161		    173		    -52		    -40
5	-	ETAE_2706	-15.43	0.000	    49		    64		    -54		    -41
6	-	ETAE_3366	-15.31	0.001	    51		    67		    -16		    1
7	-	ETAE_0462	-14.51	0.001	    38		    52		    -6		    9
8	-	ETAE_2341	-13.93	0.002	    332		    342		    -68		    -58
9	leuB	ETAE_0620	-13.7	0.002	    49		    64		    -53		    -40
10	-	ETAE_0330	-13.65	0.002	    287		    302		    -80		    -64
11	-	ETAE_0514	-13.54	0.002	    330		    345		    -14		    2
12	-	ETAE_1412	-13.29	0.003	    164		    175		    -73		    -62
13	ppa	ETAE_0380	-13.29	0.003	    164		    178		    5		    19
14	-	ETAE_0535	-12.49	0.005	    163		    175		    -79		    -64
15	-	ETAE_1951	-11.62	0.009	    43		    55		    -55		    -42
16	pta	ETAE_2398	-11.6	0.010	    163		    181		    -3		    16
17	-	ETAE_2780	-11.48	0.010	    163		    181		    -54		    -35
18	manX	ETAE_1559	-11.29	0.012	    105		    122		    -10		    8
19	uidA	ETAE_3023	-11.2	0.012	    162		    176		    -39		    -25
20	fur	ETAE_2610	-11.13	0.013	    158		    173		    -65		    -51
21	ppiC	ETAE_0095	-11	0.014	    193		    207		    -49		    -35
22	-	ETAE_2249	-10.79	0.015	    111		    122		    -17		    -6
23	rpoD	ETAE_0454	-10.68	0.016	    333		    350		    2		    20
24	cysG	ETAE_3254	-10.55	0.018	    51		    61		    -38		    -28
25	-	ETAE_1925	-10.49	0.018	    163		    172		    -52		    -43
26	ygdP	ETAE_2882	-10.43	0.019	    107		    120		    -57		    -44
27	-	ETAE_2604	-10.4	0.019	    49		    64		    1		    16
28	-	ETAE_2072	-10.35	0.020	    45		    63		    -71		    -55
29	nuoE	ETAE_2382	-10.35	0.020	    39		    59		    -52		    -32
30	purT	ETAE_1838	-10.33	0.020	    48		    62		    -33		    -19
31	cobU	ETAE_1988	-10.2	0.021	    150		    163		    -14		    1
32	-	ETAE_0346	-10.03	0.023	    40		    54		    -80		    -63
33	gntR	ETAE_0136	-9.94	0.024	    76		    93		    -52		    -36
34	rrmA	ETAE_1555	-9.9	0.025	    156		    175		    -73		    -54
35	-	ETAE_0369	-9.58	0.029	    150		    159		    -15		    -6
36	-	ETAE_2029	-9.57	0.029	    152		    166		    -22		    -8
37	dsbA3	ETAE_3504	-9.42	0.031	    51		    63		    -67		    -55
38	-	ETAE_3496	-9.4	0.031	    193		    209		    -66		    -49
39	-	ETAE_3094	-9.36	0.032	    48		    64		    -56		    -42
40	-	ETAE_2857	-9.23	0.034	    168		    185		    -40		    -22
41	nxiA	ETAE_2654	-9.03	0.037	    49		    59		    -50		    -40
42	guaB	ETAE_2787	-8.93	0.038	    175		    190		    -34		    -19
43	malE	ETAE_0210	-8.9	0.039	    331		    344		    -47		    -34
44	-	ETAE_1424	-8.75	0.041	    48		    61		    -79		    -65
45	-	ETAE_0849	-8.32	0.049	    192		    206		    -2		    13
46	amtB	ETAE_1004	-8.31	0.050	    107		    117		    -78		    -68
47	-	ETAE_1644	-8.3	0.050	    51		    65		    -79		    -66

%%%%%%%%%%%%%%%%%%%%%%%%%%%%%%%%%%%%%%%%%%%%%%%%%%%%%%%%%%%%%%%%%%%%%%%%%%%%%%%%
ETAE_0444                                                                      1
	ET-sRNA-1     	60	3' UUGGCGGGGAGCCGUA 5'	45
	         		    |:|||||||| |||    
	ETAE_0444	-80	5' CAUCGCCCCUCCGCAA 3'	-65

Energy:			-19.88
p-value:		0.000
269137802 gene product:	metal-dependent hydrolase

%%%%%%%%%%%%%%%%%%%%%%%%%%%%%%%%%%%%%%%%%%%%%%%%%%%%%%%%%%%%%%%%%%%%%%%%%%%%%%%%
ETAE_3086                                                                      2
	ET-sRNA-1     	60	3' UUGGCGGGGA 5'	51
	         		    ||||||||    
	ETAE_3086	-63	5' CACCGCCCCG 3'	-54

Energy:			-16.67
p-value:		0.000
269140429 gene product:	phage polarity suppression protein

%%%%%%%%%%%%%%%%%%%%%%%%%%%%%%%%%%%%%%%%%%%%%%%%%%%%%%%%%%%%%%%%%%%%%%%%%%%%%%%%
ETAE_3550                                                                      3
	ET-sRNA-1     	61	3' UUUGGCGGGGAGC 5'	49
	         		    :|||||||||:    
	ETAE_3550	-65	5' UGACCGCCCCUUU 3'	-53

Energy:			-16.03
p-value:		0.000
269140891 gene product:	hypothetical protein

%%%%%%%%%%%%%%%%%%%%%%%%%%%%%%%%%%%%%%%%%%%%%%%%%%%%%%%%%%%%%%%%%%%%%%%%%%%%%%%%
ETAE_1609                                                                      4
	ET-sRNA-1     	173	3' UAGGGGCAGGAUU 5'	161
	         		    ||||||||:||    
	ETAE_1609	-52	5' CUCCCCGUCUUAU 3'	-40

Energy:			-15.91
p-value:		0.000
269138960 gene product:	hypothetical protein

%%%%%%%%%%%%%%%%%%%%%%%%%%%%%%%%%%%%%%%%%%%%%%%%%%%%%%%%%%%%%%%%%%%%%%%%%%%%%%%%
ETAE_2706                                                                      5
	ET-sRNA-1     	64	3' CCGUUUGGCGGGGAGC 5'	49
	         		    ||  :||||||| |    
	ETAE_2706	-54	5' CGC-CGCCGCCCC-CA 3'	-41

Energy:			-15.43
p-value:		0.000
269140051 gene product:	thioredoxin

%%%%%%%%%%%%%%%%%%%%%%%%%%%%%%%%%%%%%%%%%%%%%%%%%%%%%%%%%%%%%%%%%%%%%%%%%%%%%%%%
ETAE_3366                                                                      6
	ET-sRNA-1     	67	3' GCUCCGUUUGGCGGGGA 5'	51
	         		    || ||||||| |||:    
	ETAE_3366	-16	5' AGAAGCAAACCACCCUA 3'	1

Energy:			-15.31
p-value:		0.001
269140707 gene product:	hypothetical protein

%%%%%%%%%%%%%%%%%%%%%%%%%%%%%%%%%%%%%%%%%%%%%%%%%%%%%%%%%%%%%%%%%%%%%%%%%%%%%%%%
ETAE_0462                                                                      7
	ET-sRNA-1     	52	3' GAGCCGUACGUGGAA 5'	38
	         		    ||| |||||||||    
	ETAE_0462	-6	5' AUCGCCAUGCACCUA 3'	9

Energy:			-14.51
p-value:		0.001
269137820 gene product:	signal transduction protein

%%%%%%%%%%%%%%%%%%%%%%%%%%%%%%%%%%%%%%%%%%%%%%%%%%%%%%%%%%%%%%%%%%%%%%%%%%%%%%%%
ETAE_2341                                                                      8
	ET-sRNA-1     	342	3' UGGGCGCAGGC 5'	332
	         		    |||||||||    
	ETAE_2341	-68	5' CCCCGCGUCCU 3'	-58

Energy:			-13.93
p-value:		0.002
269139686 gene product:	molybdopterin oxidoreductase subunit alpha

%%%%%%%%%%%%%%%%%%%%%%%%%%%%%%%%%%%%%%%%%%%%%%%%%%%%%%%%%%%%%%%%%%%%%%%%%%%%%%%%
leuB                                                                           9
	ET-sRNA-1	64	3' CCGUUUGGCGGGG-AGC 5'	49
	    		    ||   ||||||| ||    
	leuB	-53	5' CGC---CCGCCCCGUCA 3'	-40

Energy:			-13.7
p-value:		0.002
269137978 gene product:	3-isopropylmalate dehydrogenase

%%%%%%%%%%%%%%%%%%%%%%%%%%%%%%%%%%%%%%%%%%%%%%%%%%%%%%%%%%%%%%%%%%%%%%%%%%%%%%%%
ETAE_0330                                                                     10
	ET-sRNA-1     	302	3' AUCAGACCAGA-AAUGU 5'	287
	         		    :||||||||| ||||    
	ETAE_0330	-80	5' CGGUCUGGUCUAUUACC 3'	-64

Energy:			-13.65
p-value:		0.002
269137688 gene product:	hypothetical protein

%%%%%%%%%%%%%%%%%%%%%%%%%%%%%%%%%%%%%%%%%%%%%%%%%%%%%%%%%%%%%%%%%%%%%%%%%%%%%%%%
ETAE_0514                                                                     11
	ET-sRNA-1     	345	3' ACU-UGGGCGCAGGCUU 5'	330
	         		    || ||||||| ||||    
	ETAE_0514	-14	5' GGAUACCCGCG-CCGAU 3'	2

Energy:			-13.54
p-value:		0.002
269137872 gene product:	hypothetical protein

%%%%%%%%%%%%%%%%%%%%%%%%%%%%%%%%%%%%%%%%%%%%%%%%%%%%%%%%%%%%%%%%%%%%%%%%%%%%%%%%
ETAE_1412                                                                     12
	ET-sRNA-1     	175	3' ACUAGGGGCAGG 5'	164
	         		    ||||||||||    
	ETAE_1412	-73	5' CGAUCCCCGUCG 3'	-62

Energy:			-13.29
p-value:		0.003
269138763 gene product:	hypothetical protein

%%%%%%%%%%%%%%%%%%%%%%%%%%%%%%%%%%%%%%%%%%%%%%%%%%%%%%%%%%%%%%%%%%%%%%%%%%%%%%%%
ppa                                                                           13
	ET-sRNA-1	178	3' AGAACUAGGGGCAGG 5'	164
	    		    |||||||  |||||   
	ppa 	5	5' GCUUGAUCAACGUCC 3'	19

Energy:			-13.29
p-value:		0.003
269137738 gene product:	inorganic pyrophosphatase

%%%%%%%%%%%%%%%%%%%%%%%%%%%%%%%%%%%%%%%%%%%%%%%%%%%%%%%%%%%%%%%%%%%%%%%%%%%%%%%%
ETAE_0535                                                                     14
	ET-sRNA-1     	175	3' ACUAGGGG-C--AGGA 5'	163
	         		    ||||||| |  |||    
	ETAE_0535	-79	5' AGAUCCCCGGCUUCCA 3'	-64

Energy:			-12.49
p-value:		0.005
269137893 gene product:	hypothetical protein

%%%%%%%%%%%%%%%%%%%%%%%%%%%%%%%%%%%%%%%%%%%%%%%%%%%%%%%%%%%%%%%%%%%%%%%%%%%%%%%%
ETAE_1951                                                                     15
	ET-sRNA-1     	55	3' GGGGAGCCG-UACG 5'	43
	         		    |||||||| |||    
	ETAE_1951	-55	5' ACCCUCGGCUAUGA 3'	-42

Energy:			-11.62
p-value:		0.009
269139298 gene product:	polysaccharide export-related protein

%%%%%%%%%%%%%%%%%%%%%%%%%%%%%%%%%%%%%%%%%%%%%%%%%%%%%%%%%%%%%%%%%%%%%%%%%%%%%%%%
pta                                                                           16
	ET-sRNA-1	181	3' GAG-AGAACUAGGGGCAGGA 5'	163
	    		    || | |||||||||  ||    
	pta 	-3	5' AUCAUGUUGAUCCCC-ACCA 3'	16

Energy:			-11.6
p-value:		0.010
269139743 gene product:	phosphotransacetylase

%%%%%%%%%%%%%%%%%%%%%%%%%%%%%%%%%%%%%%%%%%%%%%%%%%%%%%%%%%%%%%%%%%%%%%%%%%%%%%%%
ETAE_2780                                                                     17
	ET-sRNA-1     	181	3' GAGAG-AACUAGGGG-CAGGA 5'	163
	         		   |||||  |||||||| | ||    
	ETAE_2780	-54	5' CUCUCGCUGAUCCCCUG-CCA 3'	-35

Energy:			-11.48
p-value:		0.010
269140123 gene product:	hypothetical protein

%%%%%%%%%%%%%%%%%%%%%%%%%%%%%%%%%%%%%%%%%%%%%%%%%%%%%%%%%%%%%%%%%%%%%%%%%%%%%%%%
manX                                                                          18
	ET-sRNA-1	122	3' AUUCGACGCUCACGCAUC 5'	105
	    		    |:|: ||||||| |||    
	manX	-10	5' GAGGUAGCGAGUGAGUAU 3'	8

Energy:			-11.29
p-value:		0.012
269138910 gene product:	PTS system mannose-specific transporter subunit IIAB

%%%%%%%%%%%%%%%%%%%%%%%%%%%%%%%%%%%%%%%%%%%%%%%%%%%%%%%%%%%%%%%%%%%%%%%%%%%%%%%%
uidA                                                                          19
	ET-sRNA-1	176	3' AACUAGGGGCAGGAU 5'	162
	    		    |||||||:||::|    
	uidA	-39	5' AUGAUCCCUGUUUUU 3'	-25

Energy:			-11.2
p-value:		0.012
269140366 gene product:	beta-D-glucuronidase

%%%%%%%%%%%%%%%%%%%%%%%%%%%%%%%%%%%%%%%%%%%%%%%%%%%%%%%%%%%%%%%%%%%%%%%%%%%%%%%%
fur                                                                           20
	ET-sRNA-1	173	3' UAGGGGCAGGAUUCUC 5'	158
	    		    ||||||||: ||||    
	fur 	-65	5' UUCCCCGUCUCAAGA- 3'	-51

Energy:			-11.13
p-value:		0.013
269139955 gene product:	ferric uptake regulator

%%%%%%%%%%%%%%%%%%%%%%%%%%%%%%%%%%%%%%%%%%%%%%%%%%%%%%%%%%%%%%%%%%%%%%%%%%%%%%%%
ppiC                                                                          21
	ET-sRNA-1	207	3' AGGUGCGCUAGAGAA 5'	193
	    		    |::||||||||||    
	ppiC	-49	5' CCUGCGCGAUCUCUG 3'	-35

Energy:			-11
p-value:		0.014
269137453 gene product:	parvulin-like peptidyl-prolyl isomerase

%%%%%%%%%%%%%%%%%%%%%%%%%%%%%%%%%%%%%%%%%%%%%%%%%%%%%%%%%%%%%%%%%%%%%%%%%%%%%%%%
ETAE_2249                                                                     22
	ET-sRNA-1     	122	3' AUUCGACGCUCA 5'	111
	         		    ||||||||||    
	ETAE_2249	-17	5' AAAGCUGCGAGG 3'	-6

Energy:			-10.79
p-value:		0.015
269139594 gene product:	FKBP-type peptidyl-prolyl cis-trans isomerase 1

%%%%%%%%%%%%%%%%%%%%%%%%%%%%%%%%%%%%%%%%%%%%%%%%%%%%%%%%%%%%%%%%%%%%%%%%%%%%%%%%
rpoD                                                                          23
	ET-sRNA-1	350	3' CCUCAACUUGGGCG-CAGG 5'	333
	    		   ||||   ||||||| || |   
	rpoD	2	5' GGAGCAAAACCCGCAGU-C 3'	20

Energy:			-10.68
p-value:		0.016
269137812 gene product:	DNA-directed RNA polymerase, sigma subunit (sigma70/sigma32)

%%%%%%%%%%%%%%%%%%%%%%%%%%%%%%%%%%%%%%%%%%%%%%%%%%%%%%%%%%%%%%%%%%%%%%%%%%%%%%%%
cysG                                                                          24
	ET-sRNA-1	61	3' UUUGGCGGGGA 5'	51
	    		    ::|||||||    
	cysG	-38	5' UGGCCGCCCCA 3'	-28

Energy:			-10.55
p-value:		0.018
269140595 gene product:	siroheme synthase

%%%%%%%%%%%%%%%%%%%%%%%%%%%%%%%%%%%%%%%%%%%%%%%%%%%%%%%%%%%%%%%%%%%%%%%%%%%%%%%%
ETAE_1925                                                                     25
	ET-sRNA-1     	172	3' AGGGGCAGGA 5'	163
	         		    ||||||||    
	ETAE_1925	-52	5' ACCCCGUCCG 3'	-43

Energy:			-10.49
p-value:		0.018
269139272 gene product:	hypothetical protein

%%%%%%%%%%%%%%%%%%%%%%%%%%%%%%%%%%%%%%%%%%%%%%%%%%%%%%%%%%%%%%%%%%%%%%%%%%%%%%%%
ygdP                                                                          26
	ET-sRNA-1	120	3' UCGACGCUCACGCA 5'	107
	    		    | ||||||||:|    
	ygdP	-57	5' UGGUGCGAGUGUGA 3'	-44

Energy:			-10.43
p-value:		0.019
269140225 gene product:	dinucleoside polyphosphate hydrolase

%%%%%%%%%%%%%%%%%%%%%%%%%%%%%%%%%%%%%%%%%%%%%%%%%%%%%%%%%%%%%%%%%%%%%%%%%%%%%%%%
ETAE_2604                                                                     27
	ET-sRNA-1     	64	3' C-C-GUUUGGCGGGGAGC 5'	49
	         		   | | | |:||||||| |    
	ETAE_2604	1	5' GUGAC-AGCCGCCCC-CA 3'	16

Energy:			-10.4
p-value:		0.019
269139949 gene product:	two-component transcriptional regulator, winged helix family

%%%%%%%%%%%%%%%%%%%%%%%%%%%%%%%%%%%%%%%%%%%%%%%%%%%%%%%%%%%%%%%%%%%%%%%%%%%%%%%%
ETAE_2072                                                                     28
	ET-sRNA-1     	63	3' CGUUUGGCGGGGAGCCGUA 5'	45
	         		    |::: |||||||: |||    
	ETAE_2072	-71	5' CCGGG-CGCCCCUU-GCAA 3'	-55

Energy:			-10.35
p-value:		0.020
269139417 gene product:	DNA damage-inducible protein I

%%%%%%%%%%%%%%%%%%%%%%%%%%%%%%%%%%%%%%%%%%%%%%%%%%%%%%%%%%%%%%%%%%%%%%%%%%%%%%%%
nuoE                                                                          29
	ET-sRNA-1	59	3' UG-GCGGGGAGCCGUACGUGGA 5'	39
	    		    | :|: |||||||| |:|::    
	nuoE	-52	5' UCGUGUACCUCGGCA-GUAUUG 3'	-32

Energy:			-10.35
p-value:		0.020
269139727 gene product:	NADH:ubiquinone oxidoreductase 24 kD subunit

%%%%%%%%%%%%%%%%%%%%%%%%%%%%%%%%%%%%%%%%%%%%%%%%%%%%%%%%%%%%%%%%%%%%%%%%%%%%%%%%
purT                                                                          30
	ET-sRNA-1	62	3' GUUUGGCGGGGAGCC 5'	48
	    		    :||||||||:|||    
	purT	-33	5' GGAACCGCCCUUCGU 3'	-19

Energy:			-10.33
p-value:		0.020
269139185 gene product:	phosphoribosylglycinamide formyltransferase 2

%%%%%%%%%%%%%%%%%%%%%%%%%%%%%%%%%%%%%%%%%%%%%%%%%%%%%%%%%%%%%%%%%%%%%%%%%%%%%%%%
cobU                                                                          31
	ET-sRNA-1	163	3' AUUCU-CGCCUCCGA 5'	150
	    		    ::|| ||||||||    
	cobU	-14	5' CGGGAGGCGGAGGCA 3'	1

Energy:			-10.2
p-value:		0.021
269139335 gene product:	adenosylcobinamide kinase/adenosylcobinamide-phosphate guanylyltransferase

%%%%%%%%%%%%%%%%%%%%%%%%%%%%%%%%%%%%%%%%%%%%%%%%%%%%%%%%%%%%%%%%%%%%%%%%%%%%%%%%
ETAE_0346                                                                     32
	ET-sRNA-1     	54	3' GGAGCCGU-ACG--U-GG 5'	40
	         		   |||||||: |||  | ||   
	ETAE_0346	-80	5' CCUCGGCGUUGCGAACCC 3'	-63

Energy:			-10.03
p-value:		0.023
269137704 gene product:	4Fe-4S binding protein

%%%%%%%%%%%%%%%%%%%%%%%%%%%%%%%%%%%%%%%%%%%%%%%%%%%%%%%%%%%%%%%%%%%%%%%%%%%%%%%%
gntR                                                                          33
	ET-sRNA-1	93	3' CGCUGAUAAAAAAACGC 5'	76
	    		   ||||||: ||||||||    
	gntR	-52	5' GCGACUGAUUUUUUGCU 3'	-36

Energy:			-9.94
p-value:		0.024
269137494 gene product:	GntR family transcriptional regulator

%%%%%%%%%%%%%%%%%%%%%%%%%%%%%%%%%%%%%%%%%%%%%%%%%%%%%%%%%%%%%%%%%%%%%%%%%%%%%%%%
rrmA                                                                          34
	ET-sRNA-1	175	3' ACUAGGGGCAGGAUUCUCGC 5'	156
	    		   | || ||||||||  | |:    
	rrmA	-73	5' UAAUACCCGUCCU--GUGUU 3'	-54

Energy:			-9.9
p-value:		0.025
269138906 gene product:	23S rRNA methyltransferase A

%%%%%%%%%%%%%%%%%%%%%%%%%%%%%%%%%%%%%%%%%%%%%%%%%%%%%%%%%%%%%%%%%%%%%%%%%%%%%%%%
ETAE_0369                                                                     35
	ET-sRNA-1     	159	3' UCGCCUCCGA 5'	150
	         		    ||||||||    
	ETAE_0369	-15	5' UGCGGAGGCA 3'	-6

Energy:			-9.58
p-value:		0.029
269137727 gene product:	hypothetical protein

%%%%%%%%%%%%%%%%%%%%%%%%%%%%%%%%%%%%%%%%%%%%%%%%%%%%%%%%%%%%%%%%%%%%%%%%%%%%%%%%
ETAE_2029                                                                     36
	ET-sRNA-1     	166	3' AGGAUUCUCGCCUCC 5'	152
	         		    |||: ||||||||    
	ETAE_2029	-22	5' CCCUGCGAGCGGAGA 3'	-8

Energy:			-9.57
p-value:		0.029
269139376 gene product:	diguanylate cyclase

%%%%%%%%%%%%%%%%%%%%%%%%%%%%%%%%%%%%%%%%%%%%%%%%%%%%%%%%%%%%%%%%%%%%%%%%%%%%%%%%
dsbA3                                                                         37
	ET-sRNA-1 	63	3' CGUUUGGCGGGGA 5'	51
	     		    ||::|||||||    
	dsbA3	-67	5' ACAGGCCGCCCCG 3'	-55

Energy:			-9.42
p-value:		0.031
269140845 gene product:	protein disulfide isomerase I

%%%%%%%%%%%%%%%%%%%%%%%%%%%%%%%%%%%%%%%%%%%%%%%%%%%%%%%%%%%%%%%%%%%%%%%%%%%%%%%%
ETAE_3496                                                                     38
	ET-sRNA-1     	209	3' CGAG-GUGCGCUAGAGAA 5'	193
	         		   || | | ||||||||:|    
	ETAE_3496	-66	5' GC-CACUCGCGAUCUUUA 3'	-49

Energy:			-9.4
p-value:		0.031
269140837 gene product:	hypothetical protein

%%%%%%%%%%%%%%%%%%%%%%%%%%%%%%%%%%%%%%%%%%%%%%%%%%%%%%%%%%%%%%%%%%%%%%%%%%%%%%%%
ETAE_3094                                                                     39
	ET-sRNA-1     	64	3' CCGUUUGGCGGGGAGCC 5'	48
	         		    |: ::||||||| ||    
	ETAE_3094	-56	5' CGU-GGCCGCCCC-CGU 3'	-42

Energy:			-9.36
p-value:		0.032
269140435 gene product:	hypothetical protein

%%%%%%%%%%%%%%%%%%%%%%%%%%%%%%%%%%%%%%%%%%%%%%%%%%%%%%%%%%%%%%%%%%%%%%%%%%%%%%%%
ETAE_2857                                                                     40
	ET-sRNA-1     	185	3' AC-UGGAGAGAACUAGGGG- 5'	168
	         		    | |:|||||||  |||||    
	ETAE_2857	-40	5' AGUAUCUCUCUU-UUCCCCG 3'	-22

Energy:			-9.23
p-value:		0.034
269140200 gene product:	beta-phosphoglucomutase family hydrolase

%%%%%%%%%%%%%%%%%%%%%%%%%%%%%%%%%%%%%%%%%%%%%%%%%%%%%%%%%%%%%%%%%%%%%%%%%%%%%%%%
nxiA                                                                          41
	ET-sRNA-1	59	3' UGGCGGGGAGC 5'	49
	    		    |:|||||||    
	nxiA	-50	5' CCUGCCCCUCA 3'	-40

Energy:			-9.03
p-value:		0.037
269139999 gene product:	nickel transporter

%%%%%%%%%%%%%%%%%%%%%%%%%%%%%%%%%%%%%%%%%%%%%%%%%%%%%%%%%%%%%%%%%%%%%%%%%%%%%%%%
guaB                                                                          42
	ET-sRNA-1	190	3' CCCAAACUGGAGAGAA 5'	175
	    		    ||||||||||: ||    
	guaB	-34	5' UGGUUUGACCUUCCUC 3'	-19

Energy:			-8.93
p-value:		0.038
269140130 gene product:	inositol-5-monophosphate dehydrogenase

%%%%%%%%%%%%%%%%%%%%%%%%%%%%%%%%%%%%%%%%%%%%%%%%%%%%%%%%%%%%%%%%%%%%%%%%%%%%%%%%
malE                                                                          43
	ET-sRNA-1	344	3' CUUGGGCGCAGGCU 5'	331
	    		    :||||||||:||    
	malE	-47	5' CGACCCGCGUUCGU 3'	-34

Energy:			-8.9
p-value:		0.039
269137568 gene product:	maltose ABC transporter periplasmic protein

%%%%%%%%%%%%%%%%%%%%%%%%%%%%%%%%%%%%%%%%%%%%%%%%%%%%%%%%%%%%%%%%%%%%%%%%%%%%%%%%
ETAE_1424                                                                     44
	ET-sRNA-1     	61	3' UUUGGCGGGG-AGCC 5'	48
	         		    :|||||||:  ||    
	ETAE_1424	-79	5' UGACCGCCCUGACGA 3'	-65

Energy:			-8.75
p-value:		0.041
269138775 gene product:	hypothetical protein

%%%%%%%%%%%%%%%%%%%%%%%%%%%%%%%%%%%%%%%%%%%%%%%%%%%%%%%%%%%%%%%%%%%%%%%%%%%%%%%%
ETAE_0849                                                                     45
	ET-sRNA-1     	206	3' GGUGCGCUAGAGAAA 5'	192
	         		    :|:||||||||||    
	ETAE_0849	-2	5' AUAUGCGAUCUCUUC 3'	13

Energy:			-8.32
p-value:		0.049
269138205 gene product:	hypothetical protein

%%%%%%%%%%%%%%%%%%%%%%%%%%%%%%%%%%%%%%%%%%%%%%%%%%%%%%%%%%%%%%%%%%%%%%%%%%%%%%%%
amtB                                                                          46
	ET-sRNA-1	117	3' ACGCUCACGCA 5'	107
	    		    |||||||||    
	amtB	-78	5' GGCGAGUGCGA 3'	-68

Energy:			-8.31
p-value:		0.050
269138360 gene product:	ammonium transporter

%%%%%%%%%%%%%%%%%%%%%%%%%%%%%%%%%%%%%%%%%%%%%%%%%%%%%%%%%%%%%%%%%%%%%%%%%%%%%%%%
ETAE_1644                                                                     47
	ET-sRNA-1     	65	3' UCCGUUUGGCGGGGA 5'	51
	         		    || ||||||||:|    
	ETAE_1644	-79	5' UGG-AAACCGCCUCA 3'	-66

Energy:			-8.3
p-value:		0.050
269138995 gene product:	hypothetical protein
