# Supplementary material for: Identification and validation of sRNAs in Edwardsiella tarda S08
Source: PLoS One. 2017 Mar 7;12(3):e0172783. doi: 10.1371/journal.pone.0172783 (PMC5340389; doi:10.1371/journal.pone.0172783)
Supplement: S2 File — (GZ) [file pone.0172783.s002.tar.gz › ET_sRNA_target/ET_sRNA_9_target]

****************************************
PROGRAM PARAMETERS

TargetRNA version:			2.01
Replicon:				Edwardsiella tarda EIB202 chromosome
NTs before start codon:			80
NTs after start codon:			20
Seed length:				7
sRNA conservation and accessibility:	true
sRNA window size:			13
mRNA structural accessibility:		true
Interaction region:			20
Filter size:				400
Single target:				-
File of candidate targets:		-
p-value:				0.05
****************************************


Rank	Gene	Synonym	Energy	Pvalue	sRNA_start	sRNA_stop	mRNA_start	mRNA_stop
1	cydC	ETAE_2204	-19.68	0.000	    156		    174		    -46		    -28
2	-	ETAE_2216	-19.63	0.000	    158		    178		    -23		    -4
3	-	ETAE_0257	-18.37	0.000	    170		    184		    -42		    -27
4	-	ETAE_3070	-16.42	0.000	    200		    218		    -26		    -8
5	-	ETAE_1365	-16.12	0.000	    77		    90		    -26		    -14
6	-	ETAE_3094	-15.68	0.000	    75		    90		    -50		    -37
7	ppa	ETAE_0380	-14.97	0.001	    169		    186		    4		    20
8	-	ETAE_0549	-14.25	0.001	    159		    171		    -19		    -7
9	-	ETAE_1651	-14.15	0.001	    156		    167		    -26		    -15
10	uraA1	ETAE_0025	-14.15	0.001	    175		    192		    -17		    -1
11	recE2	ETAE_1608	-13.84	0.002	    156		    173		    -70		    -55
12	-	ETAE_3355	-13.58	0.002	    74		    89		    -26		    -11
13	-	ETAE_2992	-13.41	0.003	    83		    98		    3		    18
14	-	ETAE_1930	-13.02	0.004	    165		    182		    -44		    -27
15	mgtE	ETAE_0947	-12.84	0.004	    161		    181		    -52		    -32
16	hisC	ETAE_2277	-12.58	0.005	    162		    182		    -62		    -43
17	ycdT	ETAE_2699	-12.17	0.007	    170		    184		    -50		    -37
18	-	ETAE_1054	-12.12	0.007	    170		    184		    -68		    -53
19	-	ETAE_0519	-12.12	0.007	    171		    186		    -62		    -47
20	-	ETAE_1561	-12.09	0.007	    206		    221		    -11		    4
21	-	ETAE_2500	-11.86	0.008	    252		    269		    -25		    -8
22	-	ETAE_3122	-11.85	0.008	    164		    180		    -55		    -37
23	-	ETAE_1701	-11.69	0.009	    171		    185		    -35		    -22
24	-	ETAE_0828	-11.45	0.011	    172		    191		    -41		    -24
25	ydaO	ETAE_1781	-11.25	0.012	    82		    94		    -75		    -63
26	-	ETAE_0269	-11.07	0.013	    180		    199		    -71		    -53
27	cspG	ETAE_2170	-10.84	0.015	    157		    168		    -79		    -68
28	-	ETAE_1896	-10.81	0.015	    163		    183		    -39		    -19
29	nfnB	ETAE_0916	-10.7	0.016	    252		    270		    -27		    -9
30	-	ETAE_3142	-10.61	0.017	    163		    183		    -58		    -41
31	rnfB	ETAE_1699	-10.24	0.021	    157		    176		    -75		    -57
32	purT	ETAE_1838	-10.04	0.023	    254		    269		    -18		    -2
33	fliK	ETAE_2147	-10.03	0.023	    163		    178		    4		    18
34	-	ETAE_1761	-10.02	0.023	    250		    264		    -72		    -59
35	eseG	ETAE_0866	-9.49	0.030	    251		    270		    -26		    -8
36	-	ETAE_2981	-9.37	0.032	    75		    90		    -60		    -46
37	oxaA	ETAE_3551	-9.19	0.034	    153		    168		    -68		    -54
38	-	ETAE_2141	-9.12	0.035	    207		    218		    -48		    -37
39	-	ETAE_3191	-8.88	0.039	    176		    189		    -80		    -68
40	-	ETAE_2519	-8.77	0.041	    250		    264		    -79		    -66
41	-	ETAE_2852	-8.77	0.041	    174		    193		    -4		    14
42	-	ETAE_1359	-8.7	0.042	    278		    292		    -43		    -29
43	-	ETAE_2709	-8.7	0.042	    169		    185		    -68		    -51
44	-	ETAE_1791	-8.45	0.047	    173		    187		    -37		    -23

%%%%%%%%%%%%%%%%%%%%%%%%%%%%%%%%%%%%%%%%%%%%%%%%%%%%%%%%%%%%%%%%%%%%%%%%%%%%%%%%
cydC                                                                           1
	ET_sRNA_9	174	3' CGGGU-AACGGUGGGUAGC 5'	156
	         		   ||||: ||||||||| ||    
	cydC     	-46	5' GCCCGUUUGCCACCCUUCU 3'	-28

Energy:			-19.68
p-value:		0.000
269139549 gene product:	cysteine/glutathione ABC transporter

%%%%%%%%%%%%%%%%%%%%%%%%%%%%%%%%%%%%%%%%%%%%%%%%%%%%%%%%%%%%%%%%%%%%%%%%%%%%%%%%
ETAE_2216                                                                      2
	ET_sRNA_9	178	3' GUU-GCGGGUAACGGUGGGUA 5'	158
	         		   ||| | ||||||||| ||||    
	ETAE_2216	-23	5' CAACCCCCCAUUGCC-CCCAC 3'	-4

Energy:			-19.63
p-value:		0.000
269139561 gene product:	HCP oxidoreductase

%%%%%%%%%%%%%%%%%%%%%%%%%%%%%%%%%%%%%%%%%%%%%%%%%%%%%%%%%%%%%%%%%%%%%%%%%%%%%%%%
ETAE_0257                                                                      3
	ET_sRNA_9	184	3' GGC--GUAGUUGCGGG 5'	170
	         		   |||   |||||||||    
	ETAE_0257	-42	5' CCGAAAAUCAACGCCG 3'	-27

Energy:			-18.37
p-value:		0.000
269137615 gene product:	hypothetical protein

%%%%%%%%%%%%%%%%%%%%%%%%%%%%%%%%%%%%%%%%%%%%%%%%%%%%%%%%%%%%%%%%%%%%%%%%%%%%%%%%
ETAE_3070                                                                      4
	ET_sRNA_9	218	3' ACCGGCCAUACCGGUAGUA 5'	200
	         		    ||::|||||||: || :|   
	ETAE_3070	-26	5' GGGUUGGUAUGGUGAUGGU 3'	-8

Energy:			-16.42
p-value:		0.000
269140413 gene product:	type I restriction modification DNA specificity domain protein

%%%%%%%%%%%%%%%%%%%%%%%%%%%%%%%%%%%%%%%%%%%%%%%%%%%%%%%%%%%%%%%%%%%%%%%%%%%%%%%%
ETAE_1365                                                                      5
	ET_sRNA_9	90	3' UCGGGGGCAUCUGA 5'	77
	         		    |:|||||||| |    
	ETAE_1365	-26	5' CGUCCCCGUAG-CC 3'	-14

Energy:			-16.12
p-value:		0.000
269138716 gene product:	hypothetical protein

%%%%%%%%%%%%%%%%%%%%%%%%%%%%%%%%%%%%%%%%%%%%%%%%%%%%%%%%%%%%%%%%%%%%%%%%%%%%%%%%
ETAE_3094                                                                      6
	ET_sRNA_9	90	3' UCGGGGGCAUCUGACC 5'	75
	         		    ||||||||   |||    
	ETAE_3094	-50	5' CGCCCCCGU--UCUGC 3'	-37

Energy:			-15.68
p-value:		0.000
269140435 gene product:	hypothetical protein

%%%%%%%%%%%%%%%%%%%%%%%%%%%%%%%%%%%%%%%%%%%%%%%%%%%%%%%%%%%%%%%%%%%%%%%%%%%%%%%%
ppa                                                                            7
	ET_sRNA_9	186	3' ACGGGCGUAGUUGCGGGU 5'	169
	         		    ||::| |||||||:||    
	ppa      	4	5' AGCUUG-AUCAACGUCCC 3'	20

Energy:			-14.97
p-value:		0.001
269137738 gene product:	inorganic pyrophosphatase

%%%%%%%%%%%%%%%%%%%%%%%%%%%%%%%%%%%%%%%%%%%%%%%%%%%%%%%%%%%%%%%%%%%%%%%%%%%%%%%%
ETAE_0549                                                                      8
	ET_sRNA_9	171	3' GGUAACGGUGGGU 5'	159
	         		    |||||||||||    
	ETAE_0549	-19	5' GCAUUGCCACCCC 3'	-7

Energy:			-14.25
p-value:		0.001
269137907 gene product:	hypothetical protein

%%%%%%%%%%%%%%%%%%%%%%%%%%%%%%%%%%%%%%%%%%%%%%%%%%%%%%%%%%%%%%%%%%%%%%%%%%%%%%%%
ETAE_1651                                                                      9
	ET_sRNA_9	167	3' ACGGUGGGUAGC 5'	156
	         		    |||||||||:    
	ETAE_1651	-26	5' CGCCACCCAUUU 3'	-15

Energy:			-14.15
p-value:		0.001
269139002 gene product:	PqiA family integral membrane protein

%%%%%%%%%%%%%%%%%%%%%%%%%%%%%%%%%%%%%%%%%%%%%%%%%%%%%%%%%%%%%%%%%%%%%%%%%%%%%%%%
uraA1                                                                         10
	ET_sRNA_9	192	3' CGGCCUACGGGCGUAGUU 5'	175
	         		    |:||||||||||| ||    
	uraA1    	-17	5' CCUGGAUGCCCGCA-CAC 3'	-1

Energy:			-14.15
p-value:		0.001
269137383 gene product:	xanthine/uracil permease

%%%%%%%%%%%%%%%%%%%%%%%%%%%%%%%%%%%%%%%%%%%%%%%%%%%%%%%%%%%%%%%%%%%%%%%%%%%%%%%%
recE2                                                                         11
	ET_sRNA_9	173	3' CGGGUAACGGUGGGUAGC 5'	156
	         		   |:|||  |||||||: |    
	recE2    	-70	5' GUCCA--GCCACCCG-CA 3'	-55

Energy:			-13.84
p-value:		0.002
269138959 gene product:	Gifsy-1 prophage protein

%%%%%%%%%%%%%%%%%%%%%%%%%%%%%%%%%%%%%%%%%%%%%%%%%%%%%%%%%%%%%%%%%%%%%%%%%%%%%%%%
ETAE_3355                                                                     12
	ET_sRNA_9	89	3' CGGGGGCAUCUGACCC 5'	74
	         		   | || :|||||||||    
	ETAE_3355	-26	5' GGCCAUGUAGACUGGA 3'	-11

Energy:			-13.58
p-value:		0.002
269140696 gene product:	two-component response regulator

%%%%%%%%%%%%%%%%%%%%%%%%%%%%%%%%%%%%%%%%%%%%%%%%%%%%%%%%%%%%%%%%%%%%%%%%%%%%%%%%
ETAE_2992                                                                     13
	ET_sRNA_9	98	3' AGCGUCU-UUCGGGGGC 5'	83
	         		    ||:| | |||||||:    
	ETAE_2992	3	5' GCGUA-AUAAGCCCCUA 3'	18

Energy:			-13.41
p-value:		0.003
269140335 gene product:	hypothetical protein

%%%%%%%%%%%%%%%%%%%%%%%%%%%%%%%%%%%%%%%%%%%%%%%%%%%%%%%%%%%%%%%%%%%%%%%%%%%%%%%%
ETAE_1930                                                                     14
	ET_sRNA_9	182	3' GCGUAGUUGCGGGUAACG 5'	165
	         		    ||| |||||||:| ||    
	ETAE_1930	-44	5' AGCACCAACGCCUACUGA 3'	-27

Energy:			-13.02
p-value:		0.004
269139277 gene product:	indole-3-pyruvate decarboxylase

%%%%%%%%%%%%%%%%%%%%%%%%%%%%%%%%%%%%%%%%%%%%%%%%%%%%%%%%%%%%%%%%%%%%%%%%%%%%%%%%
mgtE                                                                          15
	ET_sRNA_9	181	3' GUAG-UUGCGGGUAA-CGGUGG 5'	161
	         		   |:|| ||||||||||  || ||   
	mgtE     	-52	5' CGUCGAACGCCCAUUAACC-CC 3'	-32

Energy:			-12.84
p-value:		0.004
269138303 gene product:	divalent cation transport protein

%%%%%%%%%%%%%%%%%%%%%%%%%%%%%%%%%%%%%%%%%%%%%%%%%%%%%%%%%%%%%%%%%%%%%%%%%%%%%%%%
hisC                                                                          16
	ET_sRNA_9	182	3' GCGUAGUUGCGGGUAACGGUG 5'	162
	         		   :|| |::|||||||  ||||    
	hisC     	-62	5' UGCCUUGACGCCCA-CGCCAA 3'	-43

Energy:			-12.58
p-value:		0.005
269139622 gene product:	histidinol-phosphate aminotransferase

%%%%%%%%%%%%%%%%%%%%%%%%%%%%%%%%%%%%%%%%%%%%%%%%%%%%%%%%%%%%%%%%%%%%%%%%%%%%%%%%
ycdT                                                                          17
	ET_sRNA_9	184	3' GGGCGUAGUUGCGGG 5'	170
	         		    |||| ||||||||    
	ycdT     	-50	5' ACCGC-UCAACGCCA 3'	-37

Energy:			-12.17
p-value:		0.007
269140044 gene product:	diguanylate cyclase

%%%%%%%%%%%%%%%%%%%%%%%%%%%%%%%%%%%%%%%%%%%%%%%%%%%%%%%%%%%%%%%%%%%%%%%%%%%%%%%%
ETAE_1054                                                                     18
	ET_sRNA_9	184	3' GG-GCGUAGUUGCGGG 5'	170
	         		   || ||| ||||||||    
	ETAE_1054	-68	5' CCACGC-UCAACGCCG 3'	-53

Energy:			-12.12
p-value:		0.007
269138410 gene product:	hypothetical protein

%%%%%%%%%%%%%%%%%%%%%%%%%%%%%%%%%%%%%%%%%%%%%%%%%%%%%%%%%%%%%%%%%%%%%%%%%%%%%%%%
ETAE_0519                                                                     19
	ET_sRNA_9	186	3' CGGGC-GUAGUUGCGG 5'	171
	         		   ||||| |||||||||    
	ETAE_0519	-62	5' GCCCGCCAUCAACGCG 3'	-47

Energy:			-12.12
p-value:		0.007
269137877 gene product:	hypothetical protein

%%%%%%%%%%%%%%%%%%%%%%%%%%%%%%%%%%%%%%%%%%%%%%%%%%%%%%%%%%%%%%%%%%%%%%%%%%%%%%%%
ETAE_1561                                                                     20
	ET_sRNA_9	221	3' AAGACCGGCCAUACCG 5'	206
	         		    |||||||| |||||    
	ETAE_1561	-11	5' AUCUGGCCGUUAUGG- 3'	4

Energy:			-12.09
p-value:		0.007
269138912 gene product:	EAL domain-containing protein

%%%%%%%%%%%%%%%%%%%%%%%%%%%%%%%%%%%%%%%%%%%%%%%%%%%%%%%%%%%%%%%%%%%%%%%%%%%%%%%%
ETAE_2500                                                                     21
	ET_sRNA_9	269	3' GGGUAAGUUGG-GCGUUCC 5'	252
	         		    ||:||||||| ||: :||   
	ETAE_2500	-25	5' ACCGUUCAACCUCGU-GGG 3'	-8

Energy:			-11.86
p-value:		0.008
269139845 gene product:	hypothetical protein

%%%%%%%%%%%%%%%%%%%%%%%%%%%%%%%%%%%%%%%%%%%%%%%%%%%%%%%%%%%%%%%%%%%%%%%%%%%%%%%%
ETAE_3122                                                                     22
	ET_sRNA_9	180	3' GUAGUUGCGGGUAA-CGG 5'	164
	         		   ||||  |||||||| ||    
	ETAE_3122	-55	5' CAUCUUCGCCCAUUCGCG 3'	-37

Energy:			-11.85
p-value:		0.008
269140463 gene product:	voltage-gated potassium channel

%%%%%%%%%%%%%%%%%%%%%%%%%%%%%%%%%%%%%%%%%%%%%%%%%%%%%%%%%%%%%%%%%%%%%%%%%%%%%%%%
ETAE_1701                                                                     23
	ET_sRNA_9	185	3' CGGGCGUAGUUGCGG 5'	171
	         		    |||||||: :| ||   
	ETAE_1701	-35	5' CCCCGCAUUCGC-CC 3'	-22

Energy:			-11.69
p-value:		0.009
269139050 gene product:	hypothetical protein

%%%%%%%%%%%%%%%%%%%%%%%%%%%%%%%%%%%%%%%%%%%%%%%%%%%%%%%%%%%%%%%%%%%%%%%%%%%%%%%%
ETAE_0828                                                                     24
	ET_sRNA_9	191	3' GGCCUACGGGCGUAGUUGCG 5'	172
	         		    | || ||||||| | :| :   
	ETAE_0828	-41	5' ACUGACGCCCGCAAC-GC-U 3'	-24

Energy:			-11.45
p-value:		0.011
269138184 gene product:	hypothetical protein

%%%%%%%%%%%%%%%%%%%%%%%%%%%%%%%%%%%%%%%%%%%%%%%%%%%%%%%%%%%%%%%%%%%%%%%%%%%%%%%%
ydaO                                                                          25
	ET_sRNA_9	94	3' UCUUUCGGGGGCA 5'	82
	         		    || ||||||||    
	ydaO     	-75	5' UGACAGCCCCCGA 3'	-63

Energy:			-11.25
p-value:		0.012
269139128 gene product:	C32 tRNA thiolase

%%%%%%%%%%%%%%%%%%%%%%%%%%%%%%%%%%%%%%%%%%%%%%%%%%%%%%%%%%%%%%%%%%%%%%%%%%%%%%%%
ETAE_0269                                                                     26
	ET_sRNA_9	199	3' CAGUGACCGGCC-UACGGGCG 5'	180
	         		    ||||||||||| || : ||    
	ETAE_0269	-71	5' UUCACUGGCCGGAAU-UGCG- 3'	-53

Energy:			-11.07
p-value:		0.013
269137627 gene product:	hypothetical protein

%%%%%%%%%%%%%%%%%%%%%%%%%%%%%%%%%%%%%%%%%%%%%%%%%%%%%%%%%%%%%%%%%%%%%%%%%%%%%%%%
cspG                                                                          27
	ET_sRNA_9	168	3' AACGGUGGGUAG 5'	157
	         		    ||||||||||    
	cspG     	-79	5' GUGCCACCCAUA 3'	-68

Energy:			-10.84
p-value:		0.015
269139515 gene product:	old-shock domain family protein

%%%%%%%%%%%%%%%%%%%%%%%%%%%%%%%%%%%%%%%%%%%%%%%%%%%%%%%%%%%%%%%%%%%%%%%%%%%%%%%%
ETAE_1896                                                                     28
	ET_sRNA_9	183	3' GGCGUAGUUGCGGGUAACGGU 5'	163
	         		   ||||: |||||||||  ||||   
	ETAE_1896	-39	5' CCGCGCCAACGCCCAGAGCCA 3'	-19

Energy:			-10.81
p-value:		0.015
269139243 gene product:	hypothetical protein

%%%%%%%%%%%%%%%%%%%%%%%%%%%%%%%%%%%%%%%%%%%%%%%%%%%%%%%%%%%%%%%%%%%%%%%%%%%%%%%%
nfnB                                                                          29
	ET_sRNA_9	270	3' AGGGUAAGUUGGGCGUUCC 5'	252
	         		    ::|:||||||| |||:|    
	nfnB     	-27	5' AUUCGUUCAACCAGCAGGA 3'	-9

Energy:			-10.7
p-value:		0.016
269138272 gene product:	dihydropteridine reductase

%%%%%%%%%%%%%%%%%%%%%%%%%%%%%%%%%%%%%%%%%%%%%%%%%%%%%%%%%%%%%%%%%%%%%%%%%%%%%%%%
ETAE_3142                                                                     30
	ET_sRNA_9	183	3' GGCGUAGUUGCGGGUAACGGU 5'	163
	         		    | |: |||||||| || ||    
	ETAE_3142	-58	5' AC-CG-CAACGCCC-UUUCCU 3'	-41

Energy:			-10.61
p-value:		0.017
269140483 gene product:	oxidoreductase molybdopterin binding protein

%%%%%%%%%%%%%%%%%%%%%%%%%%%%%%%%%%%%%%%%%%%%%%%%%%%%%%%%%%%%%%%%%%%%%%%%%%%%%%%%
rnfB                                                                          31
	ET_sRNA_9	176	3' UUGCGGGUAACGGUGGGUAG 5'	157
	         		    :||:|||||||| |:||||   
	rnfB     	-75	5' CGCGUCCAUUGCC-CUCAUC 3'	-57

Energy:			-10.24
p-value:		0.021
269139048 gene product:	electron transport complex protein

%%%%%%%%%%%%%%%%%%%%%%%%%%%%%%%%%%%%%%%%%%%%%%%%%%%%%%%%%%%%%%%%%%%%%%%%%%%%%%%%
purT                                                                          32
	ET_sRNA_9	269	3' GGGUAAGUUGGGCGUU 5'	254
	         		   ||||| ||||||||:    
	purT     	-18	5' CCCAUGCAACCCGCGU 3'	-2

Energy:			-10.04
p-value:		0.023
269139185 gene product:	phosphoribosylglycinamide formyltransferase 2

%%%%%%%%%%%%%%%%%%%%%%%%%%%%%%%%%%%%%%%%%%%%%%%%%%%%%%%%%%%%%%%%%%%%%%%%%%%%%%%%
fliK                                                                          33
	ET_sRNA_9	178	3' AGUUGCGGGUAACGGU 5'	163
	         		    ||||||||:|||||    
	fliK     	4	5' ACAACGCCCGUUGCC- 3'	18

Energy:			-10.03
p-value:		0.023
269139492 gene product:	flagellar hook-length control protein

%%%%%%%%%%%%%%%%%%%%%%%%%%%%%%%%%%%%%%%%%%%%%%%%%%%%%%%%%%%%%%%%%%%%%%%%%%%%%%%%
ETAE_1761                                                                     34
	ET_sRNA_9	264	3' AGUUGGGCGUUCCGC 5'	250
	         		    ||||||||  |||    
	ETAE_1761	-72	5' ACAACCCGC-UGGCA 3'	-59

Energy:			-10.02
p-value:		0.023
269139108 gene product:	acetyltransferase

%%%%%%%%%%%%%%%%%%%%%%%%%%%%%%%%%%%%%%%%%%%%%%%%%%%%%%%%%%%%%%%%%%%%%%%%%%%%%%%%
eseG                                                                          35
	ET_sRNA_9	270	3' AGGGUAAGUUGGGCGUUCCG 5'	251
	         		    |::| ||||||| :||||    
	eseG     	-26	5' GCUUAAUCAACCC-UAAGGA 3'	-8

Energy:			-9.49
p-value:		0.030
269138222 gene product:	hypothetical protein

%%%%%%%%%%%%%%%%%%%%%%%%%%%%%%%%%%%%%%%%%%%%%%%%%%%%%%%%%%%%%%%%%%%%%%%%%%%%%%%%
ETAE_2981                                                                     36
	ET_sRNA_9	90	3' UCGGGGGCAUCUGACC 5'	75
	         		    |||||||| | |||    
	ETAE_2981	-60	5' CGCCCCCGUCG-CUGC 3'	-46

Energy:			-9.37
p-value:		0.032
269140324 gene product:	hypothetical protein

%%%%%%%%%%%%%%%%%%%%%%%%%%%%%%%%%%%%%%%%%%%%%%%%%%%%%%%%%%%%%%%%%%%%%%%%%%%%%%%%
oxaA                                                                          37
	ET_sRNA_9	168	3' AACGGUGGGUAGCUUU 5'	153
	         		    |||||||| |:| ||   
	oxaA     	-68	5' AUGCCACCCUUUG-AA 3'	-54

Energy:			-9.19
p-value:		0.034
269140892 gene product:	60 kDa inner membrane insertion protein

%%%%%%%%%%%%%%%%%%%%%%%%%%%%%%%%%%%%%%%%%%%%%%%%%%%%%%%%%%%%%%%%%%%%%%%%%%%%%%%%
ETAE_2141                                                                     38
	ET_sRNA_9	218	3' ACCGGCCAUACC 5'	207
	         		    ||||||||||    
	ETAE_2141	-48	5' AGGCCGGUAUGA 3'	-37

Energy:			-9.12
p-value:		0.035
269139486 gene product:	hypothetical protein

%%%%%%%%%%%%%%%%%%%%%%%%%%%%%%%%%%%%%%%%%%%%%%%%%%%%%%%%%%%%%%%%%%%%%%%%%%%%%%%%
ETAE_3191                                                                     39
	ET_sRNA_9	189	3' CUACGGGCGUAGU 5'	176
	         		   ||||||||:|||:   
	ETAE_3191	-80	5' GAUGCCCGUAUCG 3'	-68

Energy:			-8.88
p-value:		0.039
269140532 gene product:	beta-lactamase

%%%%%%%%%%%%%%%%%%%%%%%%%%%%%%%%%%%%%%%%%%%%%%%%%%%%%%%%%%%%%%%%%%%%%%%%%%%%%%%%
ETAE_2519                                                                     40
	ET_sRNA_9	264	3' AGUUGGGCGUUCCGC 5'	250
	         		    :||||||| :|||    
	ETAE_2519	-79	5' GUAACCCGC-GGGCU 3'	-66

Energy:			-8.77
p-value:		0.041
269139864 gene product:	hypothetical protein

%%%%%%%%%%%%%%%%%%%%%%%%%%%%%%%%%%%%%%%%%%%%%%%%%%%%%%%%%%%%%%%%%%%%%%%%%%%%%%%%
ETAE_2852                                                                     41
	ET_sRNA_9	193	3' CCGGCCUACGGGCGUAGUUG 5'	174
	         		    ||:  |||||||:||: :|   
	ETAE_2852	-4	5' CGCU--AUGCCCGUAUUUGC 3'	14

Energy:			-8.77
p-value:		0.041
269140195 gene product:	cytochrome c assembly protein

%%%%%%%%%%%%%%%%%%%%%%%%%%%%%%%%%%%%%%%%%%%%%%%%%%%%%%%%%%%%%%%%%%%%%%%%%%%%%%%%
ETAE_1359                                                                     42
	ET_sRNA_9	292	3' ACUAUUGCGGGAGAA 5'	278
	         		   |||||:||||||||    
	ETAE_1359	-43	5' UGAUAGCGCCCUCUA 3'	-29

Energy:			-8.7
p-value:		0.042
269138710 gene product:	5-oxopent-3-ene-1,2,5-tricarboxylate decarboxylase

%%%%%%%%%%%%%%%%%%%%%%%%%%%%%%%%%%%%%%%%%%%%%%%%%%%%%%%%%%%%%%%%%%%%%%%%%%%%%%%%
ETAE_2709                                                                     43
	ET_sRNA_9	185	3' CGGGC-GUAGUUGCGGGU 5'	169
	         		    :||| ||||||||||:    
	ETAE_2709	-68	5' CUCCGUCAUCAACGCCUU 3'	-51

Energy:			-8.7
p-value:		0.042
269140054 gene product:	carboxypeptidase G2

%%%%%%%%%%%%%%%%%%%%%%%%%%%%%%%%%%%%%%%%%%%%%%%%%%%%%%%%%%%%%%%%%%%%%%%%%%%%%%%%
ETAE_1791                                                                     44
	ET_sRNA_9	187	3' UACGGGCGUAGUUGC 5'	173
	         		    ||||| |||||||    
	ETAE_1791	-37	5' CUGCCCCCAUCAACA 3'	-23

Energy:			-8.45
p-value:		0.047
269139138 gene product:	hypothetical protein
