# Supplementary material for: Identification and validation of sRNAs in Edwardsiella tarda S08
Source: PLoS One. 2017 Mar 7;12(3):e0172783. doi: 10.1371/journal.pone.0172783 (PMC5340389; doi:10.1371/journal.pone.0172783)
Supplement: S2 File — (GZ) [file pone.0172783.s002.tar.gz › ET_sRNA_target/ET-sRNA-2_target]

****************************************
PROGRAM PARAMETERS

TargetRNA version:			2.01
Replicon:				Edwardsiella tarda EIB202 chromosome
NTs before start codon:			80
NTs after start codon:			20
Seed length:				7
sRNA conservation and accessibility:	true
sRNA window size:			13
mRNA structural accessibility:		true
Interaction region:			20
Filter size:				400
Single target:				-
File of candidate targets:		-
p-value:				0.05
****************************************


Rank	Gene	Synonym	Energy	Pvalue	sRNA_start	sRNA_stop	mRNA_start	mRNA_stop
1	-	ETAE_1784	-16.79	0.000	    156		    170		    -24		    -10
2	-	ETAE_0391	-15.38	0.000	    151		    164		    -20		    -6
3	-	ETAE_1270	-14.59	0.001	    148		    164		    5		    20
4	-	ETAE_0798	-13.35	0.003	    152		    166		    -1		    15
5	fbpC	ETAE_1325	-13.33	0.003	    156		    170		    -5		    11
6	holD	ETAE_0476	-13	0.004	    151		    162		    -16		    -5
7	smpB	ETAE_2741	-12.91	0.004	    192		    204		    7		    20
8	-	ETAE_2596	-12.5	0.005	    145		    165		    -52		    -32
9	purU	ETAE_1499	-12.23	0.006	    67		    83		    -10		    6
10	-	ETAE_2180	-12.16	0.007	    148		    163		    -80		    -64
11	-	ETAE_1893	-12.1	0.007	    149		    164		    -80		    -65
12	-	ETAE_1551	-11.84	0.008	    147		    163		    -47		    -31
13	-	ETAE_3129	-11.82	0.008	    147		    160		    -15		    -2
14	yrdC	ETAE_3195	-11.78	0.009	    158		    169		    -4		    8
15	-	ETAE_0257	-11.7	0.009	    188		    196		    -67		    -59
16	-	ETAE_3271	-11.62	0.010	    152		    162		    -18		    -8
17	dctA	ETAE_3379	-11.62	0.010	    191		    204		    2		    16
18	gntP1	ETAE_1036	-11.4	0.011	    151		    159		    -13		    -5
19	-	ETAE_1043	-11.34	0.011	    151		    164		    -13		    1
20	-	ETAE_3102	-11.22	0.012	    189		    197		    -28		    -20
21	-	ETAE_3325	-11.12	0.013	    153		    167		    -2		    12
22	nusG	ETAE_0171	-11.04	0.013	    190		    200		    6		    16
23	mviN	ETAE_1425	-10.83	0.015	    165		    179		    6		    20
24	ilvG	ETAE_0088	-10.8	0.015	    151		    164		    -23		    -8
25	gadB2	ETAE_2868	-10.7	0.016	    190		    204		    2		    17
26	-	ETAE_0699	-10.57	0.017	    153		    163		    -30		    -20
27	-	ETAE_2466	-10.49	0.018	    158		    177		    -26		    -8
28	-	ETAE_2758	-10.42	0.019	    168		    182		    -1		    14
29	-	ETAE_2604	-10.39	0.019	    154		    163		    -13		    -4
30	asnA	ETAE_3521	-10.38	0.019	    149		    164		    -26		    -12
31	-	ETAE_2185	-10.33	0.020	    73		    88		    -57		    -42
32	uidC	ETAE_3021	-10.2	0.021	    185		    198		    -56		    -43
33	-	ETAE_2629	-10.13	0.022	    69		    82		    -19		    -6
34	rplR	ETAE_3214	-10.1	0.022	    156		    170		    -5		    11
35	carB	ETAE_0594	-10.05	0.023	    189		    197		    -80		    -72
36	xseB	ETAE_0981	-9.94	0.024	    189		    203		    6		    20
37	oppA	ETAE_1512	-9.8	0.026	    67		    82		    4		    19
38	evpG	ETAE_2435	-9.73	0.027	    174		    187		    -14		    1
39	-	ETAE_0819	-9.66	0.028	    160		    174		    -22		    -8
40	-	ETAE_1627	-9.63	0.028	    151		    163		    -22		    -10
41	-	ETAE_0948	-9.6	0.028	    166		    181		    -47		    -33
42	-	ETAE_2594	-9.54	0.029	    156		    164		    -10		    -2
43	pykF	ETAE_1850	-9.45	0.030	    76		    92		    -27		    -10
44	-	ETAE_0808	-9.32	0.032	    189		    197		    -68		    -60
45	tolR	ETAE_2575	-9.28	0.033	    183		    197		    -47		    -34
46	gyrB	ETAE_0004	-9.23	0.034	    147		    162		    -71		    -55
47	ulaA2	ETAE_3292	-8.87	0.039	    155		    170		    -5		    11
48	caiC2	ETAE_2661	-8.77	0.041	    152		    169		    -3		    14
49	-	ETAE_2362	-8.69	0.042	    156		    171		    -70		    -55
50	glpR2	ETAE_3313	-8.46	0.047	    66		    81		    6		    20

%%%%%%%%%%%%%%%%%%%%%%%%%%%%%%%%%%%%%%%%%%%%%%%%%%%%%%%%%%%%%%%%%%%%%%%%%%%%%%%%
ETAE_1784                                                                      1
	ET-sRNA-2     	170	3' AGUGAUACCUGUCUG 5'	156
	         		    ||||||||||||:    
	ETAE_1784	-24	5' ACACUAUGGACAGGA 3'	-10

Energy:			-16.79
p-value:		0.000
269139131 gene product:	FAD linked oxidase domain-containing protein

%%%%%%%%%%%%%%%%%%%%%%%%%%%%%%%%%%%%%%%%%%%%%%%%%%%%%%%%%%%%%%%%%%%%%%%%%%%%%%%%
ETAE_0391                                                                      2
	ET-sRNA-2     	164	3' AC-CUGUCUGUCCCA 5'	151
	         		    | || :|||||||    
	ETAE_0391	-20	5' AGAGAGGGACAGGGG 3'	-6

Energy:			-15.38
p-value:		0.000
269137749 gene product:	hypothetical protein

%%%%%%%%%%%%%%%%%%%%%%%%%%%%%%%%%%%%%%%%%%%%%%%%%%%%%%%%%%%%%%%%%%%%%%%%%%%%%%%%
ETAE_1270                                                                      3
	ET-sRNA-2     	164	3' ACCUGUCUGUCCCAUUU 5'	148
	         		   |||||  ||||||| :|   
	ETAE_1270	5	5' UGGAC-UACAGGGU-GA 3'	20

Energy:			-14.59
p-value:		0.001
269138624 gene product:	hypothetical protein

%%%%%%%%%%%%%%%%%%%%%%%%%%%%%%%%%%%%%%%%%%%%%%%%%%%%%%%%%%%%%%%%%%%%%%%%%%%%%%%%
ETAE_0798                                                                      4
	ET-sRNA-2     	166	3' AUAC-CUGUCUGUCCC 5'	152
	         		    |||  |||||||||    
	ETAE_0798	-1	5' GAUGACACAGACAGGA 3'	15

Energy:			-13.35
p-value:		0.003
269138154 gene product:	NADP-dependent oxidoreductase

%%%%%%%%%%%%%%%%%%%%%%%%%%%%%%%%%%%%%%%%%%%%%%%%%%%%%%%%%%%%%%%%%%%%%%%%%%%%%%%%
fbpC                                                                           5
	ET-sRNA-2	170	3' AGUGAUACCU-GUCUG 5'	156
	    		    ||||||||| ||||    
	fbpC	-5	5' GCACUAUGGAUCAGAA 3'	11

Energy:			-13.33
p-value:		0.003
269138676 gene product:	ferric transporter ATP-binding subunit

%%%%%%%%%%%%%%%%%%%%%%%%%%%%%%%%%%%%%%%%%%%%%%%%%%%%%%%%%%%%%%%%%%%%%%%%%%%%%%%%
holD                                                                           6
	ET-sRNA-2	162	3' CUGUCUGUCCCA 5'	151
	    		    ||||||||||    
	holD	-16	5' AACAGACAGGGG 3'	-5

Energy:			-13
p-value:		0.004
269137834 gene product:	DNA polymerase III subunit psi

%%%%%%%%%%%%%%%%%%%%%%%%%%%%%%%%%%%%%%%%%%%%%%%%%%%%%%%%%%%%%%%%%%%%%%%%%%%%%%%%
smpB                                                                           7
	ET-sRNA-2	204	3' UU-UUUUUUCGUGG 5'	192
	    		   || ||||||||||    
	smpB	7	5' AAGAAAAAAGCACA 3'	20

Energy:			-12.91
p-value:		0.004
269140086 gene product:	small protein B, tmRNA-binding protein

%%%%%%%%%%%%%%%%%%%%%%%%%%%%%%%%%%%%%%%%%%%%%%%%%%%%%%%%%%%%%%%%%%%%%%%%%%%%%%%%
ETAE_2596                                                                      8
	ET-sRNA-2     	165	3' UACC-UGUCUGUCCCAUUUACA 5'	145
	         		   |||| | |||||||| :|:||    
	ETAE_2596	-52	5' AUGGCAAAGACAGGGAGAGUG- 3'	-32

Energy:			-12.5
p-value:		0.005
269139941 gene product:	cyclic-AMP phosphodiesterase

%%%%%%%%%%%%%%%%%%%%%%%%%%%%%%%%%%%%%%%%%%%%%%%%%%%%%%%%%%%%%%%%%%%%%%%%%%%%%%%%
purU                                                                           9
	ET-sRNA-2	83	3' AACGUUUGUGUUGUAGU 5'	67
	    		    ||||||||| |::|||   
	purU	-10	5' AUGCAAACAC-AUGUCA 3'	6

Energy:			-12.23
p-value:		0.006
269138850 gene product:	formyltetrahydrofolate deformylase

%%%%%%%%%%%%%%%%%%%%%%%%%%%%%%%%%%%%%%%%%%%%%%%%%%%%%%%%%%%%%%%%%%%%%%%%%%%%%%%%
ETAE_2180                                                                     10
	ET-sRNA-2     	163	3' CCUGUCUGUCCCAUUU- 5'	148
	         		    ||||||||  | :||    
	ETAE_2180	-80	5' AGACAGACAUAGCGAAU 3'	-64

Energy:			-12.16
p-value:		0.007
269139525 gene product:	hypothetical protein

%%%%%%%%%%%%%%%%%%%%%%%%%%%%%%%%%%%%%%%%%%%%%%%%%%%%%%%%%%%%%%%%%%%%%%%%%%%%%%%%
ETAE_1893                                                                     11
	ET-sRNA-2     	164	3' CCUG-UCUGUCCCAUU 5'	149
	         		   || | | |||||||:    
	ETAE_1893	-80	5' GGUCGAUACAGGGUGU 3'	-65

Energy:			-12.1
p-value:		0.007
269139240 gene product:	site-specific recombinase

%%%%%%%%%%%%%%%%%%%%%%%%%%%%%%%%%%%%%%%%%%%%%%%%%%%%%%%%%%%%%%%%%%%%%%%%%%%%%%%%
ETAE_1551                                                                     12
	ET-sRNA-2     	163	3' CCUGUCUGUCCCAUUUA 5'	147
	         		   ||| ||||||||||||    
	ETAE_1551	-47	5' GGA-AGACAGGGUAAAA 3'	-31

Energy:			-11.84
p-value:		0.008
269138902 gene product:	hypothetical protein

%%%%%%%%%%%%%%%%%%%%%%%%%%%%%%%%%%%%%%%%%%%%%%%%%%%%%%%%%%%%%%%%%%%%%%%%%%%%%%%%
ETAE_3129                                                                     13
	ET-sRNA-2     	160	3' GUCUGUCCCAUUUA 5'	147
	         		    ||||||| |:||    
	ETAE_3129	-15	5' AAGACAGGAUGAAA 3'	-2

Energy:			-11.82
p-value:		0.008
269140470 gene product:	DNA-binding transcriptional regulator

%%%%%%%%%%%%%%%%%%%%%%%%%%%%%%%%%%%%%%%%%%%%%%%%%%%%%%%%%%%%%%%%%%%%%%%%%%%%%%%%
yrdC                                                                          14
	ET-sRNA-2	169	3' GUGAUACCUGUC 5'	158
	    		    :|||||||:|    
	yrdC	-4	5' AGCUAUGGAUAA 3'	8

Energy:			-11.78
p-value:		0.009
269140536 gene product:	ribosome maturation factor

%%%%%%%%%%%%%%%%%%%%%%%%%%%%%%%%%%%%%%%%%%%%%%%%%%%%%%%%%%%%%%%%%%%%%%%%%%%%%%%%
ETAE_0257                                                                     15
	ET-sRNA-2     	196	3' CGUGGCGUU 5'	188
	         		    |||||||    
	ETAE_0257	-67	5' UCACCGCAC 3'	-59

Energy:			-11.7
p-value:		0.009
269137615 gene product:	hypothetical protein

%%%%%%%%%%%%%%%%%%%%%%%%%%%%%%%%%%%%%%%%%%%%%%%%%%%%%%%%%%%%%%%%%%%%%%%%%%%%%%%%
ETAE_3271                                                                     16
	ET-sRNA-2     	162	3' CUGUCUGUCCC 5'	152
	         		    |||||||||    
	ETAE_3271	-18	5' UACAGACAGGA 3'	-8

Energy:			-11.62
p-value:		0.010
269140612 gene product:	heat shock protein 15

%%%%%%%%%%%%%%%%%%%%%%%%%%%%%%%%%%%%%%%%%%%%%%%%%%%%%%%%%%%%%%%%%%%%%%%%%%%%%%%%
dctA                                                                          17
	ET-sRNA-2	204	3' UUUUUUUUCGUGGC 5'	191
	    		   :||||||||||:|    
	dctA	2	5' GAAAAAAAGCAUCU 3'	16

Energy:			-11.62
p-value:		0.010
269140720 gene product:	C4-dicarboxylic acid, orotate and citrate transporter

%%%%%%%%%%%%%%%%%%%%%%%%%%%%%%%%%%%%%%%%%%%%%%%%%%%%%%%%%%%%%%%%%%%%%%%%%%%%%%%%
gntP1                                                                         18
	ET-sRNA-2 	159	3' UCUGUCCCA 5'	151
	     		    |||||||    
	gntP1	-13	5' UGACAGGGA 3'	-5

Energy:			-11.4
p-value:		0.011
269138392 gene product:	fructuronate transporter

%%%%%%%%%%%%%%%%%%%%%%%%%%%%%%%%%%%%%%%%%%%%%%%%%%%%%%%%%%%%%%%%%%%%%%%%%%%%%%%%
ETAE_1043                                                                     19
	ET-sRNA-2     	164	3' ACCUGUCUGUCCCA 5'	151
	         		    |||||||||| |    
	ETAE_1043	-13	5' AGGACAGACAGCGA 3'	1

Energy:			-11.34
p-value:		0.011
269138399 gene product:	hypothetical protein

%%%%%%%%%%%%%%%%%%%%%%%%%%%%%%%%%%%%%%%%%%%%%%%%%%%%%%%%%%%%%%%%%%%%%%%%%%%%%%%%
ETAE_3102                                                                     20
	ET-sRNA-2     	197	3' UCGUGGCGU 5'	189
	         		    |||||||    
	ETAE_3102	-28	5' CGCACCGCC 3'	-20

Energy:			-11.22
p-value:		0.012
269140443 gene product:	binding-protein-dependent transport system inner membrane protein

%%%%%%%%%%%%%%%%%%%%%%%%%%%%%%%%%%%%%%%%%%%%%%%%%%%%%%%%%%%%%%%%%%%%%%%%%%%%%%%%
ETAE_3325                                                                     21
	ET-sRNA-2     	167	3' GAUACCUGUCUGUCC 5'	153
	         		    ||||||| |:|||    
	ETAE_3325	-2	5' GUAUGGAC-GGCAGC 3'	12

Energy:			-11.12
p-value:		0.013
269140666 gene product:	regulatory protein

%%%%%%%%%%%%%%%%%%%%%%%%%%%%%%%%%%%%%%%%%%%%%%%%%%%%%%%%%%%%%%%%%%%%%%%%%%%%%%%%
nusG                                                                          22
	ET-sRNA-2	200	3' UUUUCGUGGCG 5'	190
	    		    :||||||||    
	nusG	6	5' UGAAGCACCGA 3'	16

Energy:			-11.04
p-value:		0.013
269137529 gene product:	transcription antiterminator

%%%%%%%%%%%%%%%%%%%%%%%%%%%%%%%%%%%%%%%%%%%%%%%%%%%%%%%%%%%%%%%%%%%%%%%%%%%%%%%%
mviN                                                                          23
	ET-sRNA-2	179	3' CGAUG-AUUUAGUGAU 5'	165
	    		    |||| |||||||||    
	mviN	6	5' UCUACUUAAAUCACU- 3'	20

Energy:			-10.83
p-value:		0.015
269138776 gene product:	integral membrane protein

%%%%%%%%%%%%%%%%%%%%%%%%%%%%%%%%%%%%%%%%%%%%%%%%%%%%%%%%%%%%%%%%%%%%%%%%%%%%%%%%
ilvG                                                                          24
	ET-sRNA-2	164	3' ACCUGU-CU-GUCCCA 5'	151
	    		    ||||| |: |:|||    
	ilvG	-23	5' AGGACAGGGUCGGGGA 3'	-8

Energy:			-10.8
p-value:		0.015
269137446 gene product:	acetolactate synthase 2 catalytic subunit

%%%%%%%%%%%%%%%%%%%%%%%%%%%%%%%%%%%%%%%%%%%%%%%%%%%%%%%%%%%%%%%%%%%%%%%%%%%%%%%%
gadB2                                                                         25
	ET-sRNA-2 	204	3' UUUUUUUUCGUGGCG 5'	190
	     		   :||||||:|:||:|    
	gadB2	2	5' GAAAAAAGGUACUGA 3'	17

Energy:			-10.7
p-value:		0.016
269140211 gene product:	glutamate decarboxylase

%%%%%%%%%%%%%%%%%%%%%%%%%%%%%%%%%%%%%%%%%%%%%%%%%%%%%%%%%%%%%%%%%%%%%%%%%%%%%%%%
ETAE_0699                                                                     26
	ET-sRNA-2     	163	3' CCUGUCUGUCC 5'	153
	         		    |||||||||    
	ETAE_0699	-30	5' CGACAGACAGA 3'	-20

Energy:			-10.57
p-value:		0.017
269138057 gene product:	aminopeptidase

%%%%%%%%%%%%%%%%%%%%%%%%%%%%%%%%%%%%%%%%%%%%%%%%%%%%%%%%%%%%%%%%%%%%%%%%%%%%%%%%
ETAE_2466                                                                     27
	ET-sRNA-2     	177	3' AUGAUUUAGUGAUACCUGUC 5'	158
	         		    |:|| ||||||| ||:||    
	ETAE_2466	-26	5' AAUUAUAUCACUA-GGGCAA 3'	-8

Energy:			-10.49
p-value:		0.018
269139811 gene product:	phage tail assembly chaperone gp38

%%%%%%%%%%%%%%%%%%%%%%%%%%%%%%%%%%%%%%%%%%%%%%%%%%%%%%%%%%%%%%%%%%%%%%%%%%%%%%%%
ETAE_2758                                                                     28
	ET-sRNA-2     	182	3' CCACGAUGAUUUAG-U 5'	168
	         		    ||||||| :|||: |   
	ETAE_2758	-1	5' CGUGCUAC-GAAUUAA 3'	14

Energy:			-10.42
p-value:		0.019
269140101 gene product:	ribonuclease, T2 family

%%%%%%%%%%%%%%%%%%%%%%%%%%%%%%%%%%%%%%%%%%%%%%%%%%%%%%%%%%%%%%%%%%%%%%%%%%%%%%%%
ETAE_2604                                                                     29
	ET-sRNA-2     	163	3' CCUGUCUGUC 5'	154
	         		    ||||||||    
	ETAE_2604	-13	5' UGACAGACAA 3'	-4

Energy:			-10.39
p-value:		0.019
269139949 gene product:	two-component transcriptional regulator, winged helix family

%%%%%%%%%%%%%%%%%%%%%%%%%%%%%%%%%%%%%%%%%%%%%%%%%%%%%%%%%%%%%%%%%%%%%%%%%%%%%%%%
asnA                                                                          30
	ET-sRNA-2	164	3' ACCUGUCUGUCCCAUU 5'	149
	    		    |||||||| |||||:   
	asnA	-26	5' AGGACAGAC-GGGUAG 3'	-12

Energy:			-10.38
p-value:		0.019
269140862 gene product:	asparagine synthetase A

%%%%%%%%%%%%%%%%%%%%%%%%%%%%%%%%%%%%%%%%%%%%%%%%%%%%%%%%%%%%%%%%%%%%%%%%%%%%%%%%
ETAE_2185                                                                     31
	ET-sRNA-2     	88	3' UGUUGAACGUUUGUGU 5'	73
	         		    |||||||| ||:||    
	ETAE_2185	-57	5' UCAACUUGCCAAUACC 3'	-42

Energy:			-10.33
p-value:		0.020
269139530 gene product:	hypothetical protein

%%%%%%%%%%%%%%%%%%%%%%%%%%%%%%%%%%%%%%%%%%%%%%%%%%%%%%%%%%%%%%%%%%%%%%%%%%%%%%%%
uidC                                                                          32
	ET-sRNA-2	198	3' UUCGUGGCGUUAUC 5'	185
	    		    :|||||||||||    
	uidC	-56	5' CGGCACCGCAAUAA 3'	-43

Energy:			-10.2
p-value:		0.021
269140364 gene product:	outer membrane porin protein

%%%%%%%%%%%%%%%%%%%%%%%%%%%%%%%%%%%%%%%%%%%%%%%%%%%%%%%%%%%%%%%%%%%%%%%%%%%%%%%%
ETAE_2629                                                                     33
	ET-sRNA-2     	82	3' ACGUUUGUGUUGUA 5'	69
	         		    |||||||||: |    
	ETAE_2629	-19	5' CGCAAACACAGGAA 3'	-6

Energy:			-10.13
p-value:		0.022
269139974 gene product:	hypothetical protein

%%%%%%%%%%%%%%%%%%%%%%%%%%%%%%%%%%%%%%%%%%%%%%%%%%%%%%%%%%%%%%%%%%%%%%%%%%%%%%%%
rplR                                                                          34
	ET-sRNA-2	170	3' AGUGAUACCUG-UCUG 5'	156
	    		    |||||||||: |||    
	rplR	-5	5' ACACUAUGGAUAAGAA 3'	11

Energy:			-10.1
p-value:		0.022
269140555 gene product:	50S ribosomal protein L18

%%%%%%%%%%%%%%%%%%%%%%%%%%%%%%%%%%%%%%%%%%%%%%%%%%%%%%%%%%%%%%%%%%%%%%%%%%%%%%%%
carB                                                                          35
	ET-sRNA-2	197	3' UCGUGGCGU 5'	189
	    		    |||||||    
	carB	-80	5' UGCACCGCU 3'	-72

Energy:			-10.05
p-value:		0.023
269137952 gene product:	carbamoylphosphate synthase large subunit

%%%%%%%%%%%%%%%%%%%%%%%%%%%%%%%%%%%%%%%%%%%%%%%%%%%%%%%%%%%%%%%%%%%%%%%%%%%%%%%%
xseB                                                                          36
	ET-sRNA-2	203	3' UUUUUUUCGU-GGCGU 5'	189
	    		    ||:|||||| ||||    
	xseB	6	5' CAAGAAAGCACCCGC- 3'	20

Energy:			-9.94
p-value:		0.024
269138337 gene product:	exonuclease VII small subunit

%%%%%%%%%%%%%%%%%%%%%%%%%%%%%%%%%%%%%%%%%%%%%%%%%%%%%%%%%%%%%%%%%%%%%%%%%%%%%%%%
oppA                                                                          37
	ET-sRNA-2	82	3' ACGUUUGUGUUGUAGU 5'	67
	    		    ||||||||| |||:|   
	oppA	4	5' AGCAAACACAUCAUUA 3'	19

Energy:			-9.8
p-value:		0.026
269138863 gene product:	periplasmic oligopeptide-binding protein

%%%%%%%%%%%%%%%%%%%%%%%%%%%%%%%%%%%%%%%%%%%%%%%%%%%%%%%%%%%%%%%%%%%%%%%%%%%%%%%%
evpG                                                                          38
	ET-sRNA-2	187	3' AUCCGCCACGAU-GA 5'	174
	    		    ||||||||||: |    
	evpG	-14	5' AAGGCGGUGCUGUCA 3'	1

Energy:			-9.73
p-value:		0.027
269139780 gene product:	type VI secretion system protein EvpG

%%%%%%%%%%%%%%%%%%%%%%%%%%%%%%%%%%%%%%%%%%%%%%%%%%%%%%%%%%%%%%%%%%%%%%%%%%%%%%%%
ETAE_0819                                                                     39
	ET-sRNA-2     	174	3' AUUUAGUGAUACCUG 5'	160
	         		    ||||||| |||||:   
	ETAE_0819	-22	5' AAAAUCACCAUGGAU 3'	-8

Energy:			-9.66
p-value:		0.028
269138175 gene product:	hypothetical protein

%%%%%%%%%%%%%%%%%%%%%%%%%%%%%%%%%%%%%%%%%%%%%%%%%%%%%%%%%%%%%%%%%%%%%%%%%%%%%%%%
ETAE_1627                                                                     40
	ET-sRNA-2     	163	3' CCUGUCUGUCCCA 5'	151
	         		    |||||||| ||    
	ETAE_1627	-22	5' CGACAGACAAGGA 3'	-10

Energy:			-9.63
p-value:		0.028
269138978 gene product:	hypothetical protein

%%%%%%%%%%%%%%%%%%%%%%%%%%%%%%%%%%%%%%%%%%%%%%%%%%%%%%%%%%%%%%%%%%%%%%%%%%%%%%%%
ETAE_0948                                                                     41
	ET-sRNA-2     	181	3' CACGAUGAUUUAGUGA 5'	166
	         		   ||||  |||||||||    
	ETAE_0948	-47	5' GUGC--CUAAAUCACC 3'	-33

Energy:			-9.6
p-value:		0.028
269138304 gene product:	hypothetical protein

%%%%%%%%%%%%%%%%%%%%%%%%%%%%%%%%%%%%%%%%%%%%%%%%%%%%%%%%%%%%%%%%%%%%%%%%%%%%%%%%
ETAE_2594                                                                     42
	ET-sRNA-2     	164	3' ACCUGUCUG 5'	156
	         		    |||||||    
	ETAE_2594	-10	5' AGGACAGAA 3'	-2

Energy:			-9.54
p-value:		0.029
269139939 gene product:	AHL-synthase

%%%%%%%%%%%%%%%%%%%%%%%%%%%%%%%%%%%%%%%%%%%%%%%%%%%%%%%%%%%%%%%%%%%%%%%%%%%%%%%%
pykF                                                                          43
	ET-sRNA-2	92	3' AGU-CUGUUGAACGUUUG 5'	76
	    		    ||  ||||||||||:|    
	pykF	-27	5' CCAUCACAACUUGCAGAA 3'	-10

Energy:			-9.45
p-value:		0.030
269139197 gene product:	pyruvate kinase

%%%%%%%%%%%%%%%%%%%%%%%%%%%%%%%%%%%%%%%%%%%%%%%%%%%%%%%%%%%%%%%%%%%%%%%%%%%%%%%%
ETAE_0808                                                                     44
	ET-sRNA-2     	197	3' UCGUGGCGU 5'	189
	         		    |||||||    
	ETAE_0808	-68	5' CGCACCGCU 3'	-60

Energy:			-9.32
p-value:		0.032
269138164 gene product:	hypothetical protein

%%%%%%%%%%%%%%%%%%%%%%%%%%%%%%%%%%%%%%%%%%%%%%%%%%%%%%%%%%%%%%%%%%%%%%%%%%%%%%%%
tolR                                                                          45
	ET-sRNA-2	197	3' UCGUGGCGUUAUCCG 5'	183
	    		    ||||||| | :| |   
	tolR	-47	5' UGCACCGCCA-GGCC 3'	-34

Energy:			-9.28
p-value:		0.033
269139920 gene product:	colicin uptake protein

%%%%%%%%%%%%%%%%%%%%%%%%%%%%%%%%%%%%%%%%%%%%%%%%%%%%%%%%%%%%%%%%%%%%%%%%%%%%%%%%
gyrB                                                                          46
	ET-sRNA-2	162	3' CUGUC-UGUCCCAUUUA 5'	147
	    		    :::| ||||||||||    
	gyrB	-71	5' CGUGGAACAGGGUAAAA 3'	-55

Energy:			-9.23
p-value:		0.034
269137362 gene product:	DNA gyrase subunit B

%%%%%%%%%%%%%%%%%%%%%%%%%%%%%%%%%%%%%%%%%%%%%%%%%%%%%%%%%%%%%%%%%%%%%%%%%%%%%%%%
ulaA2                                                                         47
	ET-sRNA-2 	170	3' AGUGAUACCUGUCUGU 5'	155
	     		    |:|||||||||  |    
	ulaA2	-5	5' ACGCUAUGGACAUUCU 3'	11

Energy:			-8.87
p-value:		0.039
269140633 gene product:	PTS system ascorbate-specific transporter subunit IIC

%%%%%%%%%%%%%%%%%%%%%%%%%%%%%%%%%%%%%%%%%%%%%%%%%%%%%%%%%%%%%%%%%%%%%%%%%%%%%%%%
caiC2                                                                         48
	ET-sRNA-2 	169	3' GUGAUACCUGU-CUGUCCC 5'	152
	     		    :| ||||||| ||:| ||   
	caiC2	-3	5' AGC-AUGGACAUGAUA-GG 3'	14

Energy:			-8.77
p-value:		0.041
269140006 gene product:	crotonobetaine/carnitine-CoA ligase

%%%%%%%%%%%%%%%%%%%%%%%%%%%%%%%%%%%%%%%%%%%%%%%%%%%%%%%%%%%%%%%%%%%%%%%%%%%%%%%%
ETAE_2362                                                                     49
	ET-sRNA-2     	171	3' UAGUGAUACCUGUCUG 5'	156
	         		   :||:| |||||||||    
	ETAE_2362	-70	5' GUCGCGAUGGACAGAG 3'	-55

Energy:			-8.69
p-value:		0.042
269139707 gene product:	hydrogenase 2-specific chaperone

%%%%%%%%%%%%%%%%%%%%%%%%%%%%%%%%%%%%%%%%%%%%%%%%%%%%%%%%%%%%%%%%%%%%%%%%%%%%%%%%
glpR2                                                                         50
	ET-sRNA-2 	81	3' CGUUUGUGUUGUAGUG 5'	66
	     		    ||||||||:|: ||    
	glpR2	6	5' ACAAACACAGCGCCA- 3'	20

Energy:			-8.46
p-value:		0.047
269140654 gene product:	DNA-binding transcriptional repressor
