# Supplementary material for: Identification and validation of sRNAs in Edwardsiella tarda S08
Source: PLoS One. 2017 Mar 7;12(3):e0172783. doi: 10.1371/journal.pone.0172783 (PMC5340389; doi:10.1371/journal.pone.0172783)
Supplement: S2 File — (GZ) [file pone.0172783.s002.tar.gz › ET_sRNA_target/ET_sRNA_3_target]

****************************************
PROGRAM PARAMETERS

TargetRNA version:			2.01
Replicon:				Edwardsiella tarda EIB202 chromosome
NTs before start codon:			80
NTs after start codon:			20
Seed length:				7
sRNA conservation and accessibility:	true
sRNA window size:			13
mRNA structural accessibility:		true
Interaction region:			20
Filter size:				400
Single target:				-
File of candidate targets:		-
p-value:				0.05
****************************************


Rank	Gene	Synonym	Energy	Pvalue	sRNA_start	sRNA_stop	mRNA_start	mRNA_stop
1	-	ETAE_0884	-17.89	0.000	    192		    208		    -12		    5
2	-	ETAE_0919	-16.66	0.000	    196		    216		    -16		    5
3	-	ETAE_2599	-16.28	0.000	    6		    26		    -75		    -55
4	yjjK	ETAE_0541	-15.57	0.000	    419		    433		    -60		    -47
5	-	ETAE_2424	-15.14	0.001	    15		    27		    -65		    -53
6	-	ETAE_1178	-14.99	0.001	    384		    402		    -77		    -60
7	-	ETAE_1299	-13.87	0.002	    418		    431		    6		    20
8	-	ETAE_2016	-13.21	0.003	    307		    324		    -31		    -15
9	rbn	ETAE_3490	-13.17	0.003	    384		    403		    -18		    2
10	-	ETAE_0917	-12.94	0.004	    196		    211		    -19		    -3
11	msbB	ETAE_1445	-12.81	0.004	    79		    93		    -4		    11
12	yccW	ETAE_1279	-12.72	0.005	    420		    437		    -70		    -54
13	-	ETAE_1726	-12.5	0.005	    420		    439		    2		    20
14	mobA	ETAE_3507	-12.08	0.007	    384		    403		    -23		    -6
15	gatY	ETAE_2526	-12.05	0.007	    60		    76		    -14		    2
16	-	ETAE_1250	-11.83	0.008	    420		    433		    -41		    -28
17	-	ETAE_1718	-11.54	0.010	    365		    385		    -22		    -3
18	acnB	ETAE_0665	-11.51	0.010	    361		    380		    -80		    -63
19	-	ETAE_1659	-11.47	0.010	    204		    218		    5		    19
20	nikA	ETAE_1379	-11.35	0.011	    8		    25		    -11		    6
21	sfsA	ETAE_0692	-11.31	0.011	    384		    403		    -20		    -1
22	-	ETAE_0086	-11.13	0.013	    421		    434		    -78		    -65
23	ftsA	ETAE_0641	-10.7	0.016	    369		    379		    -19		    -9
24	-	ETAE_1629	-10.43	0.019	    364		    383		    -73		    -54
25	ppdD	ETAE_0654	-10.42	0.019	    76		    96		    -27		    -9
26	tadA	ETAE_0772	-9.89	0.025	    36		    54		    -21		    -3
27	pepQ	ETAE_0159	-9.46	0.030	    42		    55		    -74		    -61
28	nfnB	ETAE_0916	-9.41	0.031	    384		    403		    -20		    -1
29	ycdT	ETAE_2699	-9.22	0.034	    32		    46		    -70		    -56
30	-	ETAE_0668	-9.02	0.037	    190		    204		    -13		    2
31	caiC1	ETAE_2658	-8.9	0.039	    37		    52		    -13		    4
32	hemE	ETAE_0180	-8.86	0.040	    418		    431		    -43		    -30
33	glpD	ETAE_3312	-8.84	0.040	    191		    209		    -17		    1
34	pykF	ETAE_1850	-8.71	0.042	    420		    436		    -69		    -55
35	-	ETAE_0424	-8.6	0.044	    7		    25		    -33		    -13
36	cysB	ETAE_1553	-8.57	0.045	    369		    384		    -16		    -1
37	-	ETAE_0616	-8.53	0.045	    202		    220		    -1		    18
38	ybgE	ETAE_2578	-8.46	0.047	    366		    386		    -23		    -3

%%%%%%%%%%%%%%%%%%%%%%%%%%%%%%%%%%%%%%%%%%%%%%%%%%%%%%%%%%%%%%%%%%%%%%%%%%%%%%%%
ETAE_0884                                                                      1
	ET_sRNA_3	208	3' CUUUCCCCUCCUAUCGG 5'	192
	         		   |:|:| ||||||| ||    
	ETAE_0884	-12	5' GGAGGAGGAGGAU-GCG 3'	5

Energy:			-17.89
p-value:		0.000
269138240 gene product:	transglycosylase

%%%%%%%%%%%%%%%%%%%%%%%%%%%%%%%%%%%%%%%%%%%%%%%%%%%%%%%%%%%%%%%%%%%%%%%%%%%%%%%%
ETAE_0919                                                                      2
	ET_sRNA_3	216	3' CGCCG-CCCUUUCCCCU-CCUA 5'	196
	         		   ||||| ||||||||| | |||    
	ETAE_0919	-16	5' GCGGCGGGGAAAGGGCAUGGA- 3'	5

Energy:			-16.66
p-value:		0.000
269138275 gene product:	LysR family transcriptional regulator

%%%%%%%%%%%%%%%%%%%%%%%%%%%%%%%%%%%%%%%%%%%%%%%%%%%%%%%%%%%%%%%%%%%%%%%%%%%%%%%%
ETAE_2599                                                                      3
	ET_sRNA_3	26	3' AGCCGGUGGCAAAAGCCGGCA 5'	6
	         		   ||||||||||||||||||||    
	ETAE_2599	-75	5' UCGGCCACCGUUUUCGGCCG- 3'	-55

Energy:			-16.28
p-value:		0.000
269139944 gene product:	hypothetical protein

%%%%%%%%%%%%%%%%%%%%%%%%%%%%%%%%%%%%%%%%%%%%%%%%%%%%%%%%%%%%%%%%%%%%%%%%%%%%%%%%
yjjK                                                                           4
	ET_sRNA_3	433	3' GGAGGCGUACGGUGU 5'	419
	         		    |||||||| ||||    
	yjjK     	-60	5' ACUCCGCAU-CCACU 3'	-47

Energy:			-15.57
p-value:		0.000
269137899 gene product:	ABC transporter ATP-binding protein

%%%%%%%%%%%%%%%%%%%%%%%%%%%%%%%%%%%%%%%%%%%%%%%%%%%%%%%%%%%%%%%%%%%%%%%%%%%%%%%%
ETAE_2424                                                                      5
	ET_sRNA_3	27	3' AAGCCGGUGGCAA 5'	15
	         		    |||||||||||    
	ETAE_2424	-65	5' AUCGGCCACCGUC 3'	-53

Energy:			-15.14
p-value:		0.001
269139769 gene product:	transporting ATPase

%%%%%%%%%%%%%%%%%%%%%%%%%%%%%%%%%%%%%%%%%%%%%%%%%%%%%%%%%%%%%%%%%%%%%%%%%%%%%%%%
ETAE_1178                                                                      6
	ET_sRNA_3	402	3' UUGGUUGUCCUCAUCGU-GG 5'	384
	         		    :|| ||||||| |||| |    
	ETAE_1178	-77	5' CGCC-ACAGGAG-AGCAGCA 3'	-60

Energy:			-14.99
p-value:		0.001
269138532 gene product:	hypothetical protein

%%%%%%%%%%%%%%%%%%%%%%%%%%%%%%%%%%%%%%%%%%%%%%%%%%%%%%%%%%%%%%%%%%%%%%%%%%%%%%%%
ETAE_1299                                                                      7
	ET_sRNA_3	431	3' AGGCGUAC-GGUGUC 5'	418
	         		    ||||||| ||||:    
	ETAE_1299	6	5' ACCGCAUGACCACGA 3'	20

Energy:			-13.87
p-value:		0.002
269138652 gene product:	hypothetical protein

%%%%%%%%%%%%%%%%%%%%%%%%%%%%%%%%%%%%%%%%%%%%%%%%%%%%%%%%%%%%%%%%%%%%%%%%%%%%%%%%
ETAE_2016                                                                      8
	ET_sRNA_3	324	3' AUAGUUCUAUCCGCGAGA 5'	307
	         		    :||||||||||:| | |   
	ETAE_2016	-31	5' GGUCAAGAUAGGUGGU-U 3'	-15

Energy:			-13.21
p-value:		0.003
269139363 gene product:	5-methylcytosine restriction system component

%%%%%%%%%%%%%%%%%%%%%%%%%%%%%%%%%%%%%%%%%%%%%%%%%%%%%%%%%%%%%%%%%%%%%%%%%%%%%%%%
rbn                                                                            9
	ET_sRNA_3	403	3' UUUGGUUGUCCUC-AUCGUGG 5'	384
	         		    |||::|||||||  |||| :   
	rbn      	-18	5' UAACUGACAGGAGCAAGCA-U 3'	2

Energy:			-13.17
p-value:		0.003
269140831 gene product:	ribonuclease BN

%%%%%%%%%%%%%%%%%%%%%%%%%%%%%%%%%%%%%%%%%%%%%%%%%%%%%%%%%%%%%%%%%%%%%%%%%%%%%%%%
ETAE_0917                                                                     10
	ET_sRNA_3	211	3' GCCCU-UUCCCCUCCUA 5'	196
	         		   :|||| ||||||| ||    
	ETAE_0917	-19	5' UGGGAUAAGGGGAAGAC 3'	-3

Energy:			-12.94
p-value:		0.004
269138273 gene product:	hypothetical protein

%%%%%%%%%%%%%%%%%%%%%%%%%%%%%%%%%%%%%%%%%%%%%%%%%%%%%%%%%%%%%%%%%%%%%%%%%%%%%%%%
msbB                                                                          11
	ET_sRNA_3	93	3' CGACUGCGUUGUUCA 5'	79
	         		    ||||:||||||||    
	msbB     	-4	5' ACUGAUGCAACAAGA 3'	11

Energy:			-12.81
p-value:		0.004
269138796 gene product:	lipid A biosynthesis (KDO)2-(lauroyl)-lipid IVA acyltransferase

%%%%%%%%%%%%%%%%%%%%%%%%%%%%%%%%%%%%%%%%%%%%%%%%%%%%%%%%%%%%%%%%%%%%%%%%%%%%%%%%
yccW                                                                          12
	ET_sRNA_3	437	3' UUCA-GGAGGCGUACGGUG- 5'	420
	         		    ||| |||||||   ||||    
	yccW     	-70	5' UAGUGCCUCCGC---CCACA 3'	-54

Energy:			-12.72
p-value:		0.005
269138633 gene product:	SAM-dependent methyltransferase

%%%%%%%%%%%%%%%%%%%%%%%%%%%%%%%%%%%%%%%%%%%%%%%%%%%%%%%%%%%%%%%%%%%%%%%%%%%%%%%%
ETAE_1726                                                                     13
	ET_sRNA_3	439	3' UCUUCAGGAGGCGUACGGUG 5'	420
	         		    |||| |||||||: || |:   
	ETAE_1726	2	5' UGAAG-CCUCCGCGCGCGAU 3'	20

Energy:			-12.5
p-value:		0.005
269139075 gene product:	chemotaxis sensory transducer family protein

%%%%%%%%%%%%%%%%%%%%%%%%%%%%%%%%%%%%%%%%%%%%%%%%%%%%%%%%%%%%%%%%%%%%%%%%%%%%%%%%
mobA                                                                          14
	ET_sRNA_3	403	3' UUUGGUUGUCCUCAUCGUGG 5'	384
	         		    |:||:||||||| | | ::   
	mobA     	-23	5' CAGCCGACAGGAGCA-C-UU 3'	-6

Energy:			-12.08
p-value:		0.007
269140848 gene product:	molybdopterin-guanine dinucleotide biosynthesis protein A

%%%%%%%%%%%%%%%%%%%%%%%%%%%%%%%%%%%%%%%%%%%%%%%%%%%%%%%%%%%%%%%%%%%%%%%%%%%%%%%%
gatY                                                                          15
	ET_sRNA_3	76	3' AGCCUCCACAC-GAACUA 5'	60
	         		    |||||||||| |  |||   
	gatY     	-14	5' GCGGAGGUGUGAC--GAU 3'	2

Energy:			-12.05
p-value:		0.007
269139871 gene product:	tagatose-bisphosphate aldolase

%%%%%%%%%%%%%%%%%%%%%%%%%%%%%%%%%%%%%%%%%%%%%%%%%%%%%%%%%%%%%%%%%%%%%%%%%%%%%%%%
ETAE_1250                                                                     16
	ET_sRNA_3	433	3' GGAGGCGUACGGUG 5'	420
	         		    | ||||||||||    
	ETAE_1250	-41	5' GCGCCGCAUGCCAA 3'	-28

Energy:			-11.83
p-value:		0.008
269138604 gene product:	hypothetical protein

%%%%%%%%%%%%%%%%%%%%%%%%%%%%%%%%%%%%%%%%%%%%%%%%%%%%%%%%%%%%%%%%%%%%%%%%%%%%%%%%
ETAE_1718                                                                     17
	ET_sRNA_3	385	3' GGUCAUGCCGUGUCCGCUAGU 5'	365
	         		   ||| | ||||||||| || |:   
	ETAE_1718	-22	5' CCA-U-CGGCACAGGGGAACG 3'	-3

Energy:			-11.54
p-value:		0.010
269139067 gene product:	beta-glucoside-specific PTS system components IIABC

%%%%%%%%%%%%%%%%%%%%%%%%%%%%%%%%%%%%%%%%%%%%%%%%%%%%%%%%%%%%%%%%%%%%%%%%%%%%%%%%
acnB                                                                          18
	ET_sRNA_3	380	3' GCCGUGUCCGCUAGUCAGG 5'	361
	         		   |||: |||||||| :||:    
	acnB     	-80	5' CGGU-CAGGCGAUGGGUUA 3'	-63

Energy:			-11.51
p-value:		0.010
269138023 gene product:	bifunctional aconitate hydratase 2/2-methylisocitrate dehydratase

%%%%%%%%%%%%%%%%%%%%%%%%%%%%%%%%%%%%%%%%%%%%%%%%%%%%%%%%%%%%%%%%%%%%%%%%%%%%%%%%
ETAE_1659                                                                     19
	ET_sRNA_3	218	3' ACGCGCCGCCCUUUC 5'	204
	         		    |||||||| ||||    
	ETAE_1659	5	5' GGCGCGGCGAGAAAA 3'	19

Energy:			-11.47
p-value:		0.010
269139010 gene product:	hypothetical protein

%%%%%%%%%%%%%%%%%%%%%%%%%%%%%%%%%%%%%%%%%%%%%%%%%%%%%%%%%%%%%%%%%%%%%%%%%%%%%%%%
nikA                                                                          20
	ET_sRNA_3	25	3' GCCGGUGGCAAAAGCCGG 5'	8
	         		    |||||||||||| | ||   
	nikA     	-11	5' AGGCCACCGUUUU-GUCC 3'	6

Energy:			-11.35
p-value:		0.011
269138730 gene product:	nickel ABC transporter periplasmic nickel-binding protein

%%%%%%%%%%%%%%%%%%%%%%%%%%%%%%%%%%%%%%%%%%%%%%%%%%%%%%%%%%%%%%%%%%%%%%%%%%%%%%%%
sfsA                                                                          21
	ET_sRNA_3	403	3' UUUGGUUGUCCUCAUCGUGG 5'	384
	         		    |||| |||||||   ||||   
	sfsA     	-20	5' UAACCCACAGGAGCCCCACC 3'	-1

Energy:			-11.31
p-value:		0.011
269138050 gene product:	sugar fermentation stimulation protein A

%%%%%%%%%%%%%%%%%%%%%%%%%%%%%%%%%%%%%%%%%%%%%%%%%%%%%%%%%%%%%%%%%%%%%%%%%%%%%%%%
ETAE_0086                                                                     22
	ET_sRNA_3	434	3' AGGAGGCGUACGGU 5'	421
	         		    ||||||||| ||    
	ETAE_0086	-78	5' GCCUCCGCAUCCCU 3'	-65

Energy:			-11.13
p-value:		0.013
269137444 gene product:	ATPase

%%%%%%%%%%%%%%%%%%%%%%%%%%%%%%%%%%%%%%%%%%%%%%%%%%%%%%%%%%%%%%%%%%%%%%%%%%%%%%%%
ftsA                                                                          23
	ET_sRNA_3	379	3' GCCGUGUCCGC 5'	369
	         		    |||||||||    
	ftsA     	-19	5' AGGCACAGGCU 3'	-9

Energy:			-10.7
p-value:		0.016
269137999 gene product:	cell division protein FtsA

%%%%%%%%%%%%%%%%%%%%%%%%%%%%%%%%%%%%%%%%%%%%%%%%%%%%%%%%%%%%%%%%%%%%%%%%%%%%%%%%
ETAE_1629                                                                     24
	ET_sRNA_3	383	3' UCAUGCCGUGUCCGCUAGUC 5'	364
	         		   :|| | |||||||||:|:|    
	ETAE_1629	-73	5' GGUCCAGCACAGGCGGUUAA 3'	-54

Energy:			-10.43
p-value:		0.019
269138980 gene product:	hypothetical protein

%%%%%%%%%%%%%%%%%%%%%%%%%%%%%%%%%%%%%%%%%%%%%%%%%%%%%%%%%%%%%%%%%%%%%%%%%%%%%%%%
ppdD                                                                          25
	ET_sRNA_3	96	3' AUGCGACUGCGUUGUUCACCA 5'	76
	         		    || ||||||||||  ||||    
	ppdD     	-27	5' CAC-CUGACGCAACCCGUGG- 3'	-9

Energy:			-10.42
p-value:		0.019
269138012 gene product:	major pilin subunit

%%%%%%%%%%%%%%%%%%%%%%%%%%%%%%%%%%%%%%%%%%%%%%%%%%%%%%%%%%%%%%%%%%%%%%%%%%%%%%%%
tadA                                                                          26
	ET_sRNA_3	54	3' ACGCGAGUCCCCGAUACAA 5'	36
	         		    |:|  ||||||||:|||    
	tadA     	-21	5' GGUGAGCAGGGGCUGUGUA 3'	-3

Energy:			-9.89
p-value:		0.025
269138128 gene product:	tRNA-specific adenosine deaminase

%%%%%%%%%%%%%%%%%%%%%%%%%%%%%%%%%%%%%%%%%%%%%%%%%%%%%%%%%%%%%%%%%%%%%%%%%%%%%%%%
pepQ                                                                          27
	ET_sRNA_3	55	3' CACGCGAGUCCCCG 5'	42
	         		    |||| |||||||    
	pepQ     	-74	5' CUGCGGUCAGGGGG 3'	-61

Energy:			-9.46
p-value:		0.030
269137517 gene product:	proline dipeptidase

%%%%%%%%%%%%%%%%%%%%%%%%%%%%%%%%%%%%%%%%%%%%%%%%%%%%%%%%%%%%%%%%%%%%%%%%%%%%%%%%
nfnB                                                                          28
	ET_sRNA_3	403	3' UUUGGUUGUCCUCAUCGUGG 5'	384
	         		    |||||:|||||||  | |    
	nfnB     	-20	5' CAACCAGCAGGAGUCUCUCG 3'	-1

Energy:			-9.41
p-value:		0.031
269138272 gene product:	dihydropteridine reductase

%%%%%%%%%%%%%%%%%%%%%%%%%%%%%%%%%%%%%%%%%%%%%%%%%%%%%%%%%%%%%%%%%%%%%%%%%%%%%%%%
ycdT                                                                          29
	ET_sRNA_3	46	3' CCCCGAUACAACCCC- 5'	32
	         		    ||||||| ||||||    
	ycdT     	-70	5' AGGGCUAU-UUGGGGA 3'	-56

Energy:			-9.22
p-value:		0.034
269140044 gene product:	diguanylate cyclase

%%%%%%%%%%%%%%%%%%%%%%%%%%%%%%%%%%%%%%%%%%%%%%%%%%%%%%%%%%%%%%%%%%%%%%%%%%%%%%%%
ETAE_0668                                                                     30
	ET_sRNA_3	204	3' CCCCUCCUAUCGGUC 5'	190
	         		    ||||||||:||||    
	ETAE_0668	-13	5' AGGGAGGAUGGCCAU 3'	2

Energy:			-9.02
p-value:		0.037
269138026 gene product:	hypothetical protein

%%%%%%%%%%%%%%%%%%%%%%%%%%%%%%%%%%%%%%%%%%%%%%%%%%%%%%%%%%%%%%%%%%%%%%%%%%%%%%%%
caiC1                                                                         31
	ET_sRNA_3	52	3' GCGAGUCCCCGAUACA 5'	37
	         		   || | ||||||||||    
	caiC1    	-13	5' CGAUGAGGGGCUAUGG 3'	4

Energy:			-8.9
p-value:		0.039
269140003 gene product:	crotonobetaine/carnitine-CoA ligase

%%%%%%%%%%%%%%%%%%%%%%%%%%%%%%%%%%%%%%%%%%%%%%%%%%%%%%%%%%%%%%%%%%%%%%%%%%%%%%%%
hemE                                                                          32
	ET_sRNA_3	431	3' AGGCGUACGGUGUC 5'	418
	         		    |||||||::|||    
	hemE     	-43	5' ACCGCAUGUUACAA 3'	-30

Energy:			-8.86
p-value:		0.040
269137538 gene product:	uroporphyrinogen decarboxylase

%%%%%%%%%%%%%%%%%%%%%%%%%%%%%%%%%%%%%%%%%%%%%%%%%%%%%%%%%%%%%%%%%%%%%%%%%%%%%%%%
glpD                                                                          33
	ET_sRNA_3	209	3' CCUUUC-CCCUCCUAUCGGU 5'	191
	         		    ||:|| ||||||  ||:|:   
	glpD     	-17	5' AGAGAGCGGGAGG--AGUCG 3'	1

Energy:			-8.84
p-value:		0.040
269140653 gene product:	glycerol-3-phosphate dehydrogenase

%%%%%%%%%%%%%%%%%%%%%%%%%%%%%%%%%%%%%%%%%%%%%%%%%%%%%%%%%%%%%%%%%%%%%%%%%%%%%%%%
pykF                                                                          34
	ET_sRNA_3	436	3' UCAGGAGGCGUACGGUG 5'	420
	         		    ||||||| || ||||:   
	pykF     	-69	5' UGUCCUCC-CA-GCCAU 3'	-55

Energy:			-8.71
p-value:		0.042
269139197 gene product:	pyruvate kinase

%%%%%%%%%%%%%%%%%%%%%%%%%%%%%%%%%%%%%%%%%%%%%%%%%%%%%%%%%%%%%%%%%%%%%%%%%%%%%%%%
ETAE_0424                                                                     35
	ET_sRNA_3	25	3' GCC--GGUGGCAAAAG-CCGGC 5'	7
	         		    ||  :||||||||||  ||:    
	ETAE_0424	-33	5' AGGUUUCACCGUUUUCUCGCU- 3'	-13

Energy:			-8.6
p-value:		0.044
269137782 gene product:	hypothetical protein

%%%%%%%%%%%%%%%%%%%%%%%%%%%%%%%%%%%%%%%%%%%%%%%%%%%%%%%%%%%%%%%%%%%%%%%%%%%%%%%%
cysB                                                                          36
	ET_sRNA_3	384	3' GUCAUGCCGUGUCCGC 5'	369
	         		   :|| |:|||||||||    
	cysB     	-16	5' UAGGAUGGCACAGGCU 3'	-1

Energy:			-8.57
p-value:		0.045
269138904 gene product:	transcriptional regulator

%%%%%%%%%%%%%%%%%%%%%%%%%%%%%%%%%%%%%%%%%%%%%%%%%%%%%%%%%%%%%%%%%%%%%%%%%%%%%%%%
ETAE_0616                                                                     37
	ET_sRNA_3	220	3' CUACGCGCCGCC-CUUUCCC 5'	202
	         		    ||| ||||||| | || ||   
	ETAE_0616	-1	5' AAUGAGCGGCGGAGUAA-GG 3'	18

Energy:			-8.53
p-value:		0.045
269137974 gene product:	Fe3+-siderophore ABC transporter permease

%%%%%%%%%%%%%%%%%%%%%%%%%%%%%%%%%%%%%%%%%%%%%%%%%%%%%%%%%%%%%%%%%%%%%%%%%%%%%%%%
ybgE                                                                          38
	ET_sRNA_3	386	3' UGG-UCAUGCCGUG-UCCGCUAG 5'	366
	         		   ||| || :|||||| || ||:|    
	ybgE     	-23	5' ACCAAG-GCGGCACAAGACGGU- 3'	-3

Energy:			-8.46
p-value:		0.047
269139923 gene product:	cyd operon protein
