# Supplementary material for: Identification and validation of sRNAs in Edwardsiella tarda S08
Source: PLoS One. 2017 Mar 7;12(3):e0172783. doi: 10.1371/journal.pone.0172783 (PMC5340389; doi:10.1371/journal.pone.0172783)
Supplement: S2 File — (GZ) [file pone.0172783.s002.tar.gz › ET_sRNA_target/ET_sRNA_10_target]

****************************************
PROGRAM PARAMETERS

TargetRNA version:			2.01
Replicon:				Edwardsiella tarda EIB202 chromosome
NTs before start codon:			80
NTs after start codon:			20
Seed length:				7
sRNA conservation and accessibility:	true
sRNA window size:			13
mRNA structural accessibility:		true
Interaction region:			20
Filter size:				400
Single target:				-
File of candidate targets:		-
p-value:				0.05
****************************************


Rank	Gene	Synonym	Energy	Pvalue	sRNA_start	sRNA_stop	mRNA_start	mRNA_stop
1	-	ETAE_3410	-22.19	0.000	    134		    147		    -68		    -55
2	-	ETAE_0701	-16.45	0.000	    390		    410		    -4		    16
3	btuF	ETAE_2774	-15.3	0.001	    248		    262		    7		    20
4	-	ETAE_0963	-15.21	0.001	    427		    443		    1		    16
5	-	ETAE_0328	-15.2	0.001	    446		    466		    -25		    -5
6	fdhF1	ETAE_2900	-14.91	0.001	    242		    259		    -80		    -65
7	-	ETAE_0612	-13.78	0.002	    328		    346		    -14		    5
8	gidA	ETAE_3524	-13.75	0.002	    452		    466		    -18		    -4
9	fliJ	ETAE_2146	-13.5	0.003	    335		    349		    -11		    3
10	-	ETAE_0890	-13.39	0.003	    446		    466		    -80		    -60
11	mutH	ETAE_2884	-13.08	0.004	    266		    280		    -30		    -16
12	-	ETAE_2539	-12.28	0.006	    242		    257		    5		    20
13	mrcA1	ETAE_1009	-11.81	0.008	    421		    437		    -80		    -64
14	lysR2	ETAE_2495	-11.17	0.012	    241		    255		    -76		    -62
15	-	ETAE_1527	-10.48	0.018	    246		    260		    -22		    -8
16	traT	ETAE_0902	-10.39	0.019	    267		    283		    -24		    -8
17	-	ETAE_1480	-10.29	0.020	    451		    464		    -71		    -57
18	-	ETAE_2620	-9.83	0.025	    436		    451		    -50		    -35
19	-	ETAE_0420	-9.76	0.026	    195		    207		    -14		    -2
20	-	ETAE_2449	-9.74	0.027	    433		    450		    -16		    4
21	-	ETAE_0424	-9.68	0.027	    430		    446		    -67		    -51
22	xseA	ETAE_2788	-9.62	0.028	    212		    232		    -19		    1
23	-	ETAE_0474	-9.44	0.031	    453		    467		    1		    16
24	mtgA	ETAE_0532	-9.18	0.034	    369		    383		    -11		    4
25	-	ETAE_1385	-9.08	0.036	    438		    451		    -14		    1
26	flgL	ETAE_1235	-8.83	0.040	    443		    463		    -77		    -57
27	bioA	ETAE_2555	-8.64	0.043	    400		    418		    -80		    -63
28	radC2	ETAE_0066	-8.61	0.044	    451		    464		    -4		    11
29	-	ETAE_1688	-8.45	0.047	    266		    283		    -10		    8

%%%%%%%%%%%%%%%%%%%%%%%%%%%%%%%%%%%%%%%%%%%%%%%%%%%%%%%%%%%%%%%%%%%%%%%%%%%%%%%%
ETAE_3410                                                                      1
	ET_sRNA_10	147	3' GCGCGCGAUAGGUA 5'	134
	          		   :||||||||||||    
	ETAE_3410 	-68	5' UGCGCGCUAUCCAC 3'	-55

Energy:			-22.19
p-value:		0.000
269140751 gene product:	hypothetical protein

%%%%%%%%%%%%%%%%%%%%%%%%%%%%%%%%%%%%%%%%%%%%%%%%%%%%%%%%%%%%%%%%%%%%%%%%%%%%%%%%
ETAE_0701                                                                      2
	ET_sRNA_10	410	3' UCGUAUUGCCGGUACUAAUGA- 5'	390
	          		   |||||:||||||   ||||||    
	ETAE_0701 	-4	5' AGCAUGACGGCC---AUUACUA 3'	16

Energy:			-16.45
p-value:		0.000
269138059 gene product:	hypothetical protein

%%%%%%%%%%%%%%%%%%%%%%%%%%%%%%%%%%%%%%%%%%%%%%%%%%%%%%%%%%%%%%%%%%%%%%%%%%%%%%%%
btuF                                                                           3
	ET_sRNA_10	262	3' CAUGUUGCGCGGUUC 5'	248
	          		    |||:|||||||||    
	btuF      	7	5' CUACGACGCGCCAA- 3'	20

Energy:			-15.3
p-value:		0.001
269140117 gene product:	vitamin B12-transporter protein

%%%%%%%%%%%%%%%%%%%%%%%%%%%%%%%%%%%%%%%%%%%%%%%%%%%%%%%%%%%%%%%%%%%%%%%%%%%%%%%%
ETAE_0963                                                                      4
	ET_sRNA_10	443	3' CAUGGACUAUUGGCGAG- 5'	427
	          		    |:|||||| ||||| |    
	ETAE_0963 	1	5' AUGCCUGAU-ACCGC-CG 3'	16

Energy:			-15.21
p-value:		0.001
269138319 gene product:	hypothetical protein

%%%%%%%%%%%%%%%%%%%%%%%%%%%%%%%%%%%%%%%%%%%%%%%%%%%%%%%%%%%%%%%%%%%%%%%%%%%%%%%%
ETAE_0328                                                                      5
	ET_sRNA_10	466	3' ACGCGCUCCGCGUCCACUUGC 5'	446
	          		    || | ||||||||| |||:    
	ETAE_0328 	-25	5' AGCACAAGGCGCAGGGGAAUA 3'	-5

Energy:			-15.2
p-value:		0.001
269137686 gene product:	transporter

%%%%%%%%%%%%%%%%%%%%%%%%%%%%%%%%%%%%%%%%%%%%%%%%%%%%%%%%%%%%%%%%%%%%%%%%%%%%%%%%
fdhF1                                                                          6
	ET_sRNA_10	259	3' UUGCGCGGUUCCGCAGU 5'	242
	          		   :|:|||||||||| ||    
	fdhF1     	-80	5' GAUGCGCCAAGGC-UCU 3'	-65

Energy:			-14.91
p-value:		0.001
269140243 gene product:	formate dehydrogenase

%%%%%%%%%%%%%%%%%%%%%%%%%%%%%%%%%%%%%%%%%%%%%%%%%%%%%%%%%%%%%%%%%%%%%%%%%%%%%%%%
ETAE_0612                                                                      7
	ET_sRNA_10	346	3' UCCAAUCCGUGGGACU-CCC 5'	328
	          		   ||| | |||||||| | ||    
	ETAE_0612 	-14	5' AGGAU-GGCACCCU-AUGGA 3'	5

Energy:			-13.78
p-value:		0.002
269137970 gene product:	hypothetical protein

%%%%%%%%%%%%%%%%%%%%%%%%%%%%%%%%%%%%%%%%%%%%%%%%%%%%%%%%%%%%%%%%%%%%%%%%%%%%%%%%
gidA                                                                           8
	ET_sRNA_10	466	3' ACGCGCUCCGCGUCC 5'	452
	          		    ||||||||:|:||    
	gidA      	-18	5' AGCGCGAGGUGUAGU 3'	-4

Energy:			-13.75
p-value:		0.002
269140865 gene product:	glucose-inhibited cell division protein A

%%%%%%%%%%%%%%%%%%%%%%%%%%%%%%%%%%%%%%%%%%%%%%%%%%%%%%%%%%%%%%%%%%%%%%%%%%%%%%%%
fliJ                                                                           9
	ET_sRNA_10	349	3' ACCUCCAAUCCGUGG 5'	335
	          		    ||||||| ||||:    
	fliJ      	-11	5' GGGAGGUU-GGCAUG 3'	3

Energy:			-13.5
p-value:		0.003
269139491 gene product:	flagellar biosynthesis chaperone

%%%%%%%%%%%%%%%%%%%%%%%%%%%%%%%%%%%%%%%%%%%%%%%%%%%%%%%%%%%%%%%%%%%%%%%%%%%%%%%%
ETAE_0890                                                                     10
	ET_sRNA_10	466	3' ACG-CGCUCCGCGUCCACUUG-C 5'	446
	          		    || | |||||||||| | || |   
	ETAE_0890 	-80	5' AGCGGGGAGGCGCAGG-G-ACGG 3'	-60

Energy:			-13.39
p-value:		0.003
269138246 gene product:	hypothetical protein

%%%%%%%%%%%%%%%%%%%%%%%%%%%%%%%%%%%%%%%%%%%%%%%%%%%%%%%%%%%%%%%%%%%%%%%%%%%%%%%%
mutH                                                                          11
	ET_sRNA_10	280	3' GGGGACUUACUGGCC 5'	266
	          		    |||||||||| ||    
	mutH      	-30	5' GCCCUGAAUGAGCGU 3'	-16

Energy:			-13.08
p-value:		0.004
269140227 gene product:	DNA mismatch repair protein

%%%%%%%%%%%%%%%%%%%%%%%%%%%%%%%%%%%%%%%%%%%%%%%%%%%%%%%%%%%%%%%%%%%%%%%%%%%%%%%%
ETAE_2539                                                                     12
	ET_sRNA_10	257	3' UGCGCGGUUCCGCAGU 5'	242
	          		   ||| |::|||||||:    
	ETAE_2539 	5	5' ACGGGUUAAGGCGUU- 3'	20

Energy:			-12.28
p-value:		0.006
269139884 gene product:	hypothetical protein

%%%%%%%%%%%%%%%%%%%%%%%%%%%%%%%%%%%%%%%%%%%%%%%%%%%%%%%%%%%%%%%%%%%%%%%%%%%%%%%%
mrcA1                                                                         13
	ET_sRNA_10	437	3' CUAUUGGCGAGUUGAUU 5'	421
	          		    :||||||||::|:||    
	mrcA1     	-80	5' CGUAACCGCUUGAUUAU 3'	-64

Energy:			-11.81
p-value:		0.008
269138365 gene product:	hypothetical protein

%%%%%%%%%%%%%%%%%%%%%%%%%%%%%%%%%%%%%%%%%%%%%%%%%%%%%%%%%%%%%%%%%%%%%%%%%%%%%%%%
lysR2                                                                         14
	ET_sRNA_10	255	3' CGCGGUUCCGCAGUU 5'	241
	          		   ||||| ||||||||    
	lysR2     	-76	5' GCGCC-AGGCGUCAU 3'	-62

Energy:			-11.17
p-value:		0.012
269139840 gene product:	transcriptional regulator

%%%%%%%%%%%%%%%%%%%%%%%%%%%%%%%%%%%%%%%%%%%%%%%%%%%%%%%%%%%%%%%%%%%%%%%%%%%%%%%%
ETAE_1527                                                                     15
	ET_sRNA_10	260	3' UGUUGCGCGGUUCCG 5'	246
	          		   ||:|| :|||||||    
	ETAE_1527 	-22	5' ACGACAUGCCAAGGA 3'	-8

Energy:			-10.48
p-value:		0.018
269138878 gene product:	hypothetical protein

%%%%%%%%%%%%%%%%%%%%%%%%%%%%%%%%%%%%%%%%%%%%%%%%%%%%%%%%%%%%%%%%%%%%%%%%%%%%%%%%
traT                                                                          16
	ET_sRNA_10	283	3' GAUGGGGACUUACUGGC 5'	267
	          		   |||||:|||||||| :    
	traT      	-24	5' CUACCUCUGAAUGAGUA 3'	-8

Energy:			-10.39
p-value:		0.019
269138258 gene product:	conjugal transfer surface exclusion protein

%%%%%%%%%%%%%%%%%%%%%%%%%%%%%%%%%%%%%%%%%%%%%%%%%%%%%%%%%%%%%%%%%%%%%%%%%%%%%%%%
ETAE_1480                                                                     17
	ET_sRNA_10	464	3' GCGCU-CCGCGUCCA 5'	451
	          		   :|||: ||||||||    
	ETAE_1480 	-71	5' UGCGGCGGCGCAGGA 3'	-57

Energy:			-10.29
p-value:		0.020
269138831 gene product:	MltA-interacting MipA family protein

%%%%%%%%%%%%%%%%%%%%%%%%%%%%%%%%%%%%%%%%%%%%%%%%%%%%%%%%%%%%%%%%%%%%%%%%%%%%%%%%
ETAE_2620                                                                     18
	ET_sRNA_10	451	3' ACUUGCUCCAUGGACU 5'	436
	          		    ||: ||||||| ||    
	ETAE_2620 	-50	5' AGAGGGAGGUACGUGC 3'	-35

Energy:			-9.83
p-value:		0.025
269139965 gene product:	hypothetical protein

%%%%%%%%%%%%%%%%%%%%%%%%%%%%%%%%%%%%%%%%%%%%%%%%%%%%%%%%%%%%%%%%%%%%%%%%%%%%%%%%
ETAE_0420                                                                     19
	ET_sRNA_10	207	3' ACCAUCCUUUUCA 5'	195
	          		    |||||||:|:|    
	ETAE_0420 	-14	5' CGGUAGGAGAGGG 3'	-2

Energy:			-9.76
p-value:		0.026
269137778 gene product:	hypothetical protein

%%%%%%%%%%%%%%%%%%%%%%%%%%%%%%%%%%%%%%%%%%%%%%%%%%%%%%%%%%%%%%%%%%%%%%%%%%%%%%%%
ETAE_2449                                                                     20
	ET_sRNA_10	450	3' CUUGC-UCCAUGG-ACUAUU 5'	433
	          		    :||| ||||||| ||||::   
	ETAE_2449 	-16	5' AGACGUAGGUACCGUGAUGG 3'	4

Energy:			-9.74
p-value:		0.027
269139794 gene product:	hypothetical protein

%%%%%%%%%%%%%%%%%%%%%%%%%%%%%%%%%%%%%%%%%%%%%%%%%%%%%%%%%%%%%%%%%%%%%%%%%%%%%%%%
ETAE_0424                                                                     21
	ET_sRNA_10	446	3' CUCCAUGGACUAUUGGC 5'	430
	          		    :||||||||| |||||   
	ETAE_0424 	-67	5' AGGGUACCUGACAACCG 3'	-51

Energy:			-9.68
p-value:		0.027
269137782 gene product:	hypothetical protein

%%%%%%%%%%%%%%%%%%%%%%%%%%%%%%%%%%%%%%%%%%%%%%%%%%%%%%%%%%%%%%%%%%%%%%%%%%%%%%%%
xseA                                                                          22
	ET_sRNA_10	232	3' UUUCACACUAGAUCUAGUGUU 5'	212
	          		    |||| ||||||||:|||| |   
	xseA      	-19	5' UAAGUUUGAUCUAGGUCAC-A 3'	1

Energy:			-9.62
p-value:		0.028
269140131 gene product:	exodeoxyribonuclease VII large subunit

%%%%%%%%%%%%%%%%%%%%%%%%%%%%%%%%%%%%%%%%%%%%%%%%%%%%%%%%%%%%%%%%%%%%%%%%%%%%%%%%
ETAE_0474                                                                     23
	ET_sRNA_10	467	3' GACGCGCUCCGC-GUC 5'	453
	          		    || |||||||| |:    
	ETAE_0474 	1	5' AUGAGCGAGGCGACGA 3'	16

Energy:			-9.44
p-value:		0.031
269137832 gene product:	hypothetical protein

%%%%%%%%%%%%%%%%%%%%%%%%%%%%%%%%%%%%%%%%%%%%%%%%%%%%%%%%%%%%%%%%%%%%%%%%%%%%%%%%
mtgA                                                                          24
	ET_sRNA_10	383	3' AUAUACUGGGCUGCA 5'	369
	          		    |||||||||||:|    
	mtgA      	-11	5' GAUAUGACCCGAUGA 3'	4

Energy:			-9.18
p-value:		0.034
269137890 gene product:	monofunctional biosynthetic peptidoglycan transglycosylase

%%%%%%%%%%%%%%%%%%%%%%%%%%%%%%%%%%%%%%%%%%%%%%%%%%%%%%%%%%%%%%%%%%%%%%%%%%%%%%%%
ETAE_1385                                                                     25
	ET_sRNA_10	451	3' ACUUGCUCC-AUGGA 5'	438
	          		    |||||||| ||||    
	ETAE_1385 	-14	5' CGAACGAGGUUACCA 3'	1

Energy:			-9.08
p-value:		0.036
269138736 gene product:	TetR family transcriptional regulator

%%%%%%%%%%%%%%%%%%%%%%%%%%%%%%%%%%%%%%%%%%%%%%%%%%%%%%%%%%%%%%%%%%%%%%%%%%%%%%%%
flgL                                                                          26
	ET_sRNA_10	463	3' CGC-UCCGCGUCCACUUGCUCC 5'	443
	          		   ||| | |||||||||| | | |   
	flgL      	-77	5' GCGAAUGCGCAGGUGAUCCA-G 3'	-57

Energy:			-8.83
p-value:		0.040
269138589 gene product:	flagellar hook-associated protein

%%%%%%%%%%%%%%%%%%%%%%%%%%%%%%%%%%%%%%%%%%%%%%%%%%%%%%%%%%%%%%%%%%%%%%%%%%%%%%%%
bioA                                                                          27
	ET_sRNA_10	418	3' CUUUACCUCGUAUUGCCG- 5'	400
	          		   |: |||||||||:|| ||    
	bioA      	-80	5' GGCAUGGAGCAUGAC-GCA 3'	-63

Energy:			-8.64
p-value:		0.043
269139900 gene product:	adenosylmethionine-8-amino-7-oxononanoate aminotransferase

%%%%%%%%%%%%%%%%%%%%%%%%%%%%%%%%%%%%%%%%%%%%%%%%%%%%%%%%%%%%%%%%%%%%%%%%%%%%%%%%
radC2                                                                         28
	ET_sRNA_10	464	3' GCGCU-CCGCGUCCA 5'	451
	          		    |||| ||||||||    
	radC2     	-4	5' GGCGAUGGCGCAGGG 3'	11

Energy:			-8.61
p-value:		0.044
269137424 gene product:	DNA repair protein

%%%%%%%%%%%%%%%%%%%%%%%%%%%%%%%%%%%%%%%%%%%%%%%%%%%%%%%%%%%%%%%%%%%%%%%%%%%%%%%%
ETAE_1688                                                                     29
	ET_sRNA_10	283	3' GAUGGGGACUUACUGGCC 5'	266
	          		   ||: :|||||||||::|    
	ETAE_1688 	-10	5' CUGAUCCUGAAUGAUUGC 3'	8

Energy:			-8.45
p-value:		0.047
269139037 gene product:	hypothetical protein
