# Supplementary material for: Identification and validation of sRNAs in Edwardsiella tarda S08
Source: PLoS One. 2017 Mar 7;12(3):e0172783. doi: 10.1371/journal.pone.0172783 (PMC5340389; doi:10.1371/journal.pone.0172783)
Supplement: S2 File — (GZ) [file pone.0172783.s002.tar.gz › ET_sRNA_target/ET_sRNA_4_target]

****************************************
PROGRAM PARAMETERS

TargetRNA version:			2.01
Replicon:				Edwardsiella tarda EIB202 chromosome
NTs before start codon:			80
NTs after start codon:			20
Seed length:				7
sRNA conservation and accessibility:	true
sRNA window size:			13
mRNA structural accessibility:		true
Interaction region:			20
Filter size:				400
Single target:				-
File of candidate targets:		-
p-value:				0.05
****************************************


Rank	Gene	Synonym	Energy	Pvalue	sRNA_start	sRNA_stop	mRNA_start	mRNA_stop
1	-	ETAE_0701	-19.25	0.000	    365		    382		    -78		    -61
2	-	ETAE_0884	-18.79	0.000	    340		    354		    -17		    -3
3	-	ETAE_2058	-17.23	0.000	    339		    354		    -17		    -3
4	fucO	ETAE_0294	-16.31	0.000	    344		    358		    -19		    -5
5	pspG	ETAE_0235	-15.97	0.000	    186		    203		    3		    20
6	-	ETAE_1427	-15.39	0.000	    341		    358		    -20		    -2
7	sohB	ETAE_1550	-14.82	0.001	    348		    364		    -11		    7
8	sbmC	ETAE_1076	-13.53	0.002	    340		    354		    -19		    -5
9	-	ETAE_1349	-13.18	0.003	    70		    80		    -46		    -36
10	fpr	ETAE_3446	-12.58	0.005	    189		    203		    -18		    -4
11	-	ETAE_2419	-12.27	0.006	    73		    83		    -79		    -69
12	rplV	ETAE_3225	-11.85	0.008	    342		    357		    -15		    1
13	-	ETAE_2481	-11.6	0.010	    344		    361		    -12		    7
14	znuA	ETAE_1443	-11.21	0.012	    380		    393		    -22		    -9
15	tolR	ETAE_2575	-10.85	0.015	    370		    389		    -70		    -52
16	-	ETAE_0555	-10.46	0.018	    369		    379		    -72		    -62
17	-	ETAE_3491	-10.04	0.023	    161		    180		    -7		    14
18	plsB	ETAE_0219	-9.61	0.028	    73		    83		    -36		    -26
19	-	ETAE_2449	-9.39	0.031	    177		    189		    -73		    -61
20	glpC	ETAE_3113	-9.38	0.031	    73		    82		    -34		    -25
21	-	ETAE_1477	-9.34	0.032	    164		    179		    -26		    -11
22	-	ETAE_0744	-9.14	0.035	    239		    256		    -11		    7
23	-	ETAE_3360	-9.05	0.036	    244		    258		    -43		    -29
24	-	ETAE_0568	-8.92	0.039	    99		    113		    -5		    9
25	-	ETAE_2809	-8.83	0.040	    64		    78		    -9		    6
26	yibK	ETAE_3455	-8.68	0.043	    72		    82		    -41		    -31
27	ansA	ETAE_1487	-8.48	0.046	    201		    215		    -79		    -64
28	pulE	ETAE_0653	-8.32	0.049	    68		    82		    -61		    -46

%%%%%%%%%%%%%%%%%%%%%%%%%%%%%%%%%%%%%%%%%%%%%%%%%%%%%%%%%%%%%%%%%%%%%%%%%%%%%%%%
ETAE_0701                                                                      1
	ET_sRNA_4	382	3' CUCAAGAGAGCGGCAGAC 5'	365
	         		    ||||||||||||||:|    
	ETAE_0701	-78	5' AAGUUCUCUCGCCGUUUU 3'	-61

Energy:			-19.25
p-value:		0.000
269138059 gene product:	hypothetical protein

%%%%%%%%%%%%%%%%%%%%%%%%%%%%%%%%%%%%%%%%%%%%%%%%%%%%%%%%%%%%%%%%%%%%%%%%%%%%%%%%
ETAE_0884                                                                      2
	ET_sRNA_4	354	3' AC-UCUCCUUCUCCUU 5'	340
	         		    | ||||||:|||| |   
	ETAE_0884	-17	5' AGAAGAGGAGGAGG-A 3'	-3

Energy:			-18.79
p-value:		0.000
269138240 gene product:	transglycosylase

%%%%%%%%%%%%%%%%%%%%%%%%%%%%%%%%%%%%%%%%%%%%%%%%%%%%%%%%%%%%%%%%%%%%%%%%%%%%%%%%
ETAE_2058                                                                      3
	ET_sRNA_4	354	3' CUCUCCUUCUCCUUA 5'	339
	         		   ||||| :|||||||    
	ETAE_2058	-17	5' GAGAGAGAGAGGAAG 3'	-3

Energy:			-17.23
p-value:		0.000
269139403 gene product:	ADP-ribosylglycohydrolase

%%%%%%%%%%%%%%%%%%%%%%%%%%%%%%%%%%%%%%%%%%%%%%%%%%%%%%%%%%%%%%%%%%%%%%%%%%%%%%%%
fucO                                                                           4
	ET_sRNA_4	358	3' ACUCACUCUCCUUCU 5'	344
	         		    |||||||:||:||    
	fucO     	-19	5' AGAGUGAGGGGGAGU 3'	-5

Energy:			-16.31
p-value:		0.000
269137652 gene product:	L-1,2-propanediol oxidoreductase

%%%%%%%%%%%%%%%%%%%%%%%%%%%%%%%%%%%%%%%%%%%%%%%%%%%%%%%%%%%%%%%%%%%%%%%%%%%%%%%%
pspG                                                                           5
	ET_sRNA_4	203	3' AGGCCUUCACUA-AGAUAC 5'	186
	         		    |:||||||||| |:|:|    
	pspG     	3	5' GCUGGAAGUGAUGUUUGU- 3'	20

Energy:			-15.97
p-value:		0.000
269137593 gene product:	phage shock protein G

%%%%%%%%%%%%%%%%%%%%%%%%%%%%%%%%%%%%%%%%%%%%%%%%%%%%%%%%%%%%%%%%%%%%%%%%%%%%%%%%
ETAE_1427                                                                      6
	ET_sRNA_4	358	3' ACUC-ACUCUCCUUCUCCU 5'	341
	         		    |:| ||||||||: |||:   
	ETAE_1427	-20	5' GGGGAUGAGAGGAGAAGGG 3'	-2

Energy:			-15.39
p-value:		0.000
269138778 gene product:	hypothetical protein

%%%%%%%%%%%%%%%%%%%%%%%%%%%%%%%%%%%%%%%%%%%%%%%%%%%%%%%%%%%%%%%%%%%%%%%%%%%%%%%%
sohB                                                                           7
	ET_sRNA_4	364	3' GCUGCCACUCAC-UCUCC 5'	348
	         		    |:||||||||| :|||    
	sohB     	-11	5' AGGCGGUGAGUGUGGAGU 3'	7

Energy:			-14.82
p-value:		0.001
269138901 gene product:	inner membrane peptidase

%%%%%%%%%%%%%%%%%%%%%%%%%%%%%%%%%%%%%%%%%%%%%%%%%%%%%%%%%%%%%%%%%%%%%%%%%%%%%%%%
sbmC                                                                           8
	ET_sRNA_4	354	3' ACUCUCCUUCUCCUU 5'	340
	         		    ||| ||:||||||    
	sbmC     	-19	5' AGAGCGGGAGAGGAU 3'	-5

Energy:			-13.53
p-value:		0.002
269138432 gene product:	DNA gyrase inhibitor

%%%%%%%%%%%%%%%%%%%%%%%%%%%%%%%%%%%%%%%%%%%%%%%%%%%%%%%%%%%%%%%%%%%%%%%%%%%%%%%%
ETAE_1349                                                                      9
	ET_sRNA_4	80	3' CGGCGCGACUC 5'	70
	         		    |||||||||    
	ETAE_1349	-46	5' ACCGCGCUGAU 3'	-36

Energy:			-13.18
p-value:		0.003
269138700 gene product:	inner membrane protein

%%%%%%%%%%%%%%%%%%%%%%%%%%%%%%%%%%%%%%%%%%%%%%%%%%%%%%%%%%%%%%%%%%%%%%%%%%%%%%%%
fpr                                                                           10
	ET_sRNA_4	203	3' AGGCCUUCACUAAGA 5'	189
	         		    ||||:||||||||    
	fpr      	-18	5' CCCGGGAGUGAUUCA 3'	-4

Energy:			-12.58
p-value:		0.005
269140787 gene product:	ferredoxin-NADP reductase

%%%%%%%%%%%%%%%%%%%%%%%%%%%%%%%%%%%%%%%%%%%%%%%%%%%%%%%%%%%%%%%%%%%%%%%%%%%%%%%%
ETAE_2419                                                                     11
	ET_sRNA_4	83	3' AAGCGGCGCGA 5'	73
	         		    |||||||||    
	ETAE_2419	-79	5' AUCGCCGCGCC 3'	-69

Energy:			-12.27
p-value:		0.006
269139764 gene product:	acid shock protein

%%%%%%%%%%%%%%%%%%%%%%%%%%%%%%%%%%%%%%%%%%%%%%%%%%%%%%%%%%%%%%%%%%%%%%%%%%%%%%%%
rplV                                                                          12
	ET_sRNA_4	357	3' CUCACUCUCCUUCUCC 5'	342
	         		    :|| :|||||||||    
	rplV     	-15	5' AGGUAGGAGGAAGAGA 3'	1

Energy:			-11.85
p-value:		0.008
269140566 gene product:	50S ribosomal protein L22

%%%%%%%%%%%%%%%%%%%%%%%%%%%%%%%%%%%%%%%%%%%%%%%%%%%%%%%%%%%%%%%%%%%%%%%%%%%%%%%%
ETAE_2481                                                                     13
	ET_sRNA_4	361	3' GCCACUCACUCU-CCUUCU 5'	344
	         		    || |||||||| || ||    
	ETAE_2481	-12	5' GGGGGAGUGAGAUGGCAG- 3'	7

Energy:			-11.6
p-value:		0.010
269139826 gene product:	methyltransferase

%%%%%%%%%%%%%%%%%%%%%%%%%%%%%%%%%%%%%%%%%%%%%%%%%%%%%%%%%%%%%%%%%%%%%%%%%%%%%%%%
znuA                                                                          14
	ET_sRNA_4	393	3' AGCAAUGCGUUCUC 5'	380
	         		    |||||||||:|:    
	znuA     	-22	5' ACGUUACGCAGGGA 3'	-9

Energy:			-11.21
p-value:		0.012
269138794 gene product:	high-affinity zinc transporter periplasmic protein

%%%%%%%%%%%%%%%%%%%%%%%%%%%%%%%%%%%%%%%%%%%%%%%%%%%%%%%%%%%%%%%%%%%%%%%%%%%%%%%%
tolR                                                                          15
	ET_sRNA_4	389	3' AUGCGUUCUCAAGAGAGCGG 5'	370
	         		    |:| ||||||||  |||||   
	tolR     	-70	5' CAUGGAAGAGUUC-AUCGCC 3'	-52

Energy:			-10.85
p-value:		0.015
269139920 gene product:	colicin uptake protein

%%%%%%%%%%%%%%%%%%%%%%%%%%%%%%%%%%%%%%%%%%%%%%%%%%%%%%%%%%%%%%%%%%%%%%%%%%%%%%%%
ETAE_0555                                                                     16
	ET_sRNA_4	379	3' AAGAGAGCGGC 5'	369
	         		    |||||||||    
	ETAE_0555	-72	5' AUCUCUCGCCA 3'	-62

Energy:			-10.46
p-value:		0.018
269137913 gene product:	hypothetical protein

%%%%%%%%%%%%%%%%%%%%%%%%%%%%%%%%%%%%%%%%%%%%%%%%%%%%%%%%%%%%%%%%%%%%%%%%%%%%%%%%
ETAE_3491                                                                     17
	ET_sRNA_4	180	3' ACGAAGUACGACAUUUGGGA 5'	161
	         		   |||  ||||||||| |:|:|   
	ETAE_3491	-7	5' UGC-GCAUGCUGUACAUCUU 3'	14

Energy:			-10.04
p-value:		0.023
269140832 gene product:	phosphatase

%%%%%%%%%%%%%%%%%%%%%%%%%%%%%%%%%%%%%%%%%%%%%%%%%%%%%%%%%%%%%%%%%%%%%%%%%%%%%%%%
plsB                                                                          18
	ET_sRNA_4	83	3' AAGCGGCGCGA 5'	73
	         		    |:|||||||    
	plsB     	-36	5' CUUGCCGCGCA 3'	-26

Energy:			-9.61
p-value:		0.028
269137577 gene product:	glycerol-3-phosphate O-acyltransferase

%%%%%%%%%%%%%%%%%%%%%%%%%%%%%%%%%%%%%%%%%%%%%%%%%%%%%%%%%%%%%%%%%%%%%%%%%%%%%%%%
ETAE_2449                                                                     19
	ET_sRNA_4	189	3' AUACUGGCUACGA 5'	177
	         		    |||||||||||    
	ETAE_2449	-73	5' AAUGACCGAUGCA 3'	-61

Energy:			-9.39
p-value:		0.031
269139794 gene product:	hypothetical protein

%%%%%%%%%%%%%%%%%%%%%%%%%%%%%%%%%%%%%%%%%%%%%%%%%%%%%%%%%%%%%%%%%%%%%%%%%%%%%%%%
glpC                                                                          20
	ET_sRNA_4	82	3' AGCGGCGCGA 5'	73
	         		    ||||||||    
	glpC     	-34	5' ACGCCGCGCA 3'	-25

Energy:			-9.38
p-value:		0.031
269140454 gene product:	sn-glycerol-3-phosphate dehydrogenase subunit C

%%%%%%%%%%%%%%%%%%%%%%%%%%%%%%%%%%%%%%%%%%%%%%%%%%%%%%%%%%%%%%%%%%%%%%%%%%%%%%%%
ETAE_1477                                                                     21
	ET_sRNA_4	179	3' CGAAGUACGACAUUUG 5'	164
	         		    :|||||||||||::    
	ETAE_1477	-26	5' UUUUCAUGCUGUAGGA 3'	-11

Energy:			-9.34
p-value:		0.032
269138828 gene product:	ABC transporter

%%%%%%%%%%%%%%%%%%%%%%%%%%%%%%%%%%%%%%%%%%%%%%%%%%%%%%%%%%%%%%%%%%%%%%%%%%%%%%%%
ETAE_0744                                                                     22
	ET_sRNA_4	256	3' GCGUUCCUUGCUAUCUAA 5'	239
	         		    | :|||||||||:|:|    
	ETAE_0744	-11	5' AGGGAGGAACGAUGGGUG 3'	7

Energy:			-9.14
p-value:		0.035
269138100 gene product:	membrane-associated zinc metalloprotease

%%%%%%%%%%%%%%%%%%%%%%%%%%%%%%%%%%%%%%%%%%%%%%%%%%%%%%%%%%%%%%%%%%%%%%%%%%%%%%%%
ETAE_3360                                                                     23
	ET_sRNA_4	258	3' GGGCGUUCCUUGCUA 5'	244
	         		    ||||  |||||||    
	ETAE_3360	-43	5' ACCGCCUGGAACGAA 3'	-29

Energy:			-9.05
p-value:		0.036
269140701 gene product:	monosaccharide-transporting ATPase

%%%%%%%%%%%%%%%%%%%%%%%%%%%%%%%%%%%%%%%%%%%%%%%%%%%%%%%%%%%%%%%%%%%%%%%%%%%%%%%%
ETAE_0568                                                                     24
	ET_sRNA_4	113	3' CGCGAUAACGACUGA 5'	99
	         		    ||||| |||||||    
	ETAE_0568	-5	5' CCGCUA-UGCUGACG 3'	9

Energy:			-8.92
p-value:		0.039
269137926 gene product:	hypothetical protein

%%%%%%%%%%%%%%%%%%%%%%%%%%%%%%%%%%%%%%%%%%%%%%%%%%%%%%%%%%%%%%%%%%%%%%%%%%%%%%%%
ETAE_2809                                                                     25
	ET_sRNA_4	78	3' GCGCGACUCCAUCCA 5'	64
	         		    || |||||||:||    
	ETAE_2809	-9	5' AGCACUGAGGUGGGA 3'	6

Energy:			-8.83
p-value:		0.040
269140152 gene product:	hypothetical protein

%%%%%%%%%%%%%%%%%%%%%%%%%%%%%%%%%%%%%%%%%%%%%%%%%%%%%%%%%%%%%%%%%%%%%%%%%%%%%%%%
yibK                                                                          26
	ET_sRNA_4	82	3' AGCGGCGCGAC 5'	72
	         		    |||:|||||    
	yibK     	-41	5' GCGCUGCGCUA 3'	-31

Energy:			-8.68
p-value:		0.043
269140796 gene product:	tRNA/rRNA methyltransferase

%%%%%%%%%%%%%%%%%%%%%%%%%%%%%%%%%%%%%%%%%%%%%%%%%%%%%%%%%%%%%%%%%%%%%%%%%%%%%%%%
ansA                                                                          27
	ET_sRNA_4	215	3' GCGAAAAAUAGAAGG- 5'	201
	         		    ||||||| ||||||    
	ansA     	-79	5' GGCUUUUUUUCUUCCG 3'	-64

Energy:			-8.48
p-value:		0.046
269138838 gene product:	asparaginase

%%%%%%%%%%%%%%%%%%%%%%%%%%%%%%%%%%%%%%%%%%%%%%%%%%%%%%%%%%%%%%%%%%%%%%%%%%%%%%%%
pulE                                                                          28
	ET_sRNA_4	82	3' AGCGGCGCGAC-UCCA 5'	68
	         		    ||||||||||  ||    
	pulE     	-61	5' ACGCCGCGCUGCUGGA 3'	-46

Energy:			-8.32
p-value:		0.049
269138011 gene product:	type II secretory pathway ATPase PulE
